# Supplementary material for: Construction of high-density bin genetic map and QTL mapping of fruit aroma in longan (Dimocarpus longan Lour.)
Source: Front Plant Sci. 2025 Aug 14;16:1642854. doi: 10.3389/fpls.2025.1642854 (PMC12391000; doi:10.3389/fpls.2025.1642854)
Supplement: Supplementary file 2 [file Table1.xlsx]

## Sheet: Supplementary Table S1
Supplementary Table S1: The content changes of 9 characteristic aroma compounds in all 17 developmental stages of the three longan varieties. The unit of content is ng•g-1 FW. DAP - days after pollination of female flower.
Compounds	SX-S1 (80 DAP)	SX-S2 (90 DAP)	SX-S3 (100 DAP)	SX-S4 (110 DAP)	SX-S5 (115 DAP)	SX-S6 (120 DAP)	XC-S0 (80 DAP)	XC-S1 (100 DAP)	XC-S2 (110 DAP)	XC-S3 (120 DAP)	XC-S4 (130 DAP)	XC-S5 (140 DAP)	LDB-S1 (100 DAP)	LDB-S2 (110 DAP)	LDB-S3 (120 DAP)	LDB-S4 (130 DAP)	LDB-S5 (140 DAP)
(E)-2-hexenal (A6)	531.381	556.081	528.903	1908.06	1319.04	1248.43	867.551	662.541	2853.94	1287.1	984.204	612.742	486.588	2613.64	1821.11	256.939	3302.34
Ethanol (AO1)	0	24.3678	215.212	646.144	671.624	958.932	0	6.33468	182.228	1682.06	987.748	1195.1	2.72697	44.731	213.95	347.951	569.793
Ethyl acetate (E1)	0	0	83.6244	1186.9	1074.54	927.739	0	4.75153	899.057	2859.58	3645.85	3389.15	3.30405	4.02142	68.4692	393.21	626.972
Ethyl butyrate (E3)	0	0	14.6377	78.7563	51.8515	65.3076	0	0	33.2814	156.26	250.901	147.132	0	0	0	34.1644	56.7181
Ethyl crotonate (E4)	0	0	105.434	363.094	295.669	252.496	0	0	71.4414	423.97	355.442	308.5	0	0	0	0	0
Ethyl (E)-2-hexenoate (E7)	0	0	0	10.4327	6.27302	6.84974	0	0	4.89575	43.6264	42.8257	24.4669	0	0	0	0	0
Ocimene (M1)	22.074	1477.35	33744.1	37923.7	31547.3	28750.4	7.25287	79.4882	8686.06	18121	13427	4957.12	11.8565	3716.13	33766.4	24249.1	19704.9
Linalool (M5)	0.583729	3.36467	0	21.0863	22.5451	12.07	3.0477	5.17686	14.6468	24.6622	83.0241	20.234	0	25.7643	142.692	406.757	1191.76
Total ester content (TE)	87.5364	660.591	572.547	2213.34	1832.57	1629.02	12.9026	235.053	1592.11	5342.84	5973.25	5016.79	12.4266	74.9613	560.506	992.824	3065.82

## Sheet: Supplementary Table S2
Supplementary Table S2: The expression levels (FPKM values) of 13 key candidate genes in all 17 developmental stages of the three longan cultivars. DAP - days after pollination of female flower.
Gene ID	Gene function	SX-S1 (80 DAP)	SX-S2 (90 DAP)	SX-S3 (100 DAP)	SX-S4 (110 DAP)	SX-S5 (115 DAP)	SX-S6 (120 DAP)	XC-S0 (80 DAP)	XC-S1 (100 DAP)	XC-S2 (110 DAP)	XC-S3 (120 DAP)	XC-S4 (130 DAP)	XC-S5 (140 DAP)	LDB-S1 (100 DAP)	LDB-S2 (110 DAP)	LDB-S3 (120 DAP)	LDB-S4 (130 DAP)	LDB-S5 (140 DAP)
Dil.15g011360.1	Probable protein S-acyltransferase 14 OS=Arabidopsis thaliana GN=PAT14 PE=2 SV=1	41.5912	58.8697	66.8226	67.1213	68.3943	68.5206	56.9044	67.8168	70.0645	84.1683	71.1985	88.6042	38.0421	57.0954	60.9682	81.181	74.6944
Dil.01g021540.1	F-box/kelch-repeat protein At3g06240 OS=Arabidopsis thaliana GN=At3g06240 PE=2 SV=1	2.25606	0.915759	1.16959	1.33209	1.65693	1.87609	6.14123	6.58252	5.71977	5.62351	6.74866	5.82711	1.04513	1.01858	0.91003	0.787257	1.01084
Dil.01g017920.1	RING-H2 finger protein ATL56 OS=Arabidopsis thaliana GN=ATL56 PE=2 SV=1	29.737	26.9557	32.5338	33.4313	33.8634	48.907	26.1151	39.5153	41.4287	46.7282	52.5025	55.828	30.7461	31.573	31.4529	36.6542	39.3872
Dil.01g022650.1	Acetolactate synthase small subunit 2, chloroplastic OS=Arabidopsis thaliana GN=At2g31810 PE=1 SV=1	81.6342	66.2788	54.1361	52.9877	53.0581	53.4149	55.271	39.7041	33.2566	28.3634	32.2227	44.8544	63.2674	59.4841	84.424	77.6838	62.0039
Dil.01g024580.1	Endochitinase EP3 OS=Arabidopsis thaliana GN=EP3 PE=1 SV=1	0.076513	0.0267587	0	0	0.0197783	0	4.2313	2.8544	5.72834	3.05104	12.1541	4.58439	2.25566	3.62671	5.21638	2.24805	2.29681
Dil.01g025280.1	Endochitinase EP3 OS=Arabidopsis thaliana GN=EP3 PE=1 SV=1	0.779409	0	5.1668	7.45831	8.74432	23.0947	0.586915	0.951188	2.75392	16.3763	26.0757	33.2898	6.5078	1.6877	5.9972	11.5338	12.3832
Dil.01g026660.1	1-aminocyclopropane-1-carboxylate oxidase homolog 1 OS=Arabidopsis thaliana GN=At1g06620 PE=2 SV=1	0	0.0176297	0.312169	0.176932	0.258753	0.300612	0.0243973	1.50251	5.17653	5.24076	4.44192	3.72523	0	0.0601933	0	0	0
Dil.01g026750.1	1-aminocyclopropane-1-carboxylate oxidase homolog 1 OS=Arabidopsis thaliana GN=At1g06620 PE=2 SV=1	9.89409	6.49583	3.8835	3.02631	1.95148	2.90571	6.72511	5.60478	3.32583	2.62262	1.71933	2.49053	7.19368	5.53308	5.93462	2.88995	3.25281
Dil.13g013320.1	Transcription factor bHLH122 OS=Arabidopsis thaliana GN=BHLH122 PE=1 SV=1	5.89207	3.61158	3.08212	2.07338	1.24834	0.898087	3.3365	2.10699	1.86569	0.79258	1.02197	0.977311	6.99227	3.94801	4.54768	2.60802	1.65261
Dil.13g013360.1	Protein FAR1-RELATED SEQUENCE 4 OS=Arabidopsis thaliana GN=FRS4 PE=2 SV=2	4.84898	5.05095	5.36587	5.63617	6.24893	5.73035	7.51745	6.25209	6.21374	6.61497	7.48273	8.54632	5.54464	4.78246	5.63909	5.59552	5.39637
Dil.03g026050.1	Agamous-like MADS-box protein AGL103 OS=Arabidopsis thaliana GN=AGL103 PE=1 SV=1	0.085638	0.149354	0.267353	0.312662	0.485796	0.648556	0	0.0958623	0.490287	1.81419	0.868799	3.82819	0.125223	0	0.157216	0.272292	0.39489
Dil.01g036450.1	Basic leucine zipper 1 OS=Arabidopsis thaliana GN=BZIP1 PE=1 SV=1	2.22588	1.31053	6.01207	8.98931	10.6987	10.3033	0.145326	3.06626	5.38851	18.6115	10.0609	9.02788	1.12961	1.52202	1.6457	5.087	5.51249
Dil.10g007540.1	Aldo-keto reductase family 4 member C10 OS=Arabidopsis thaliana GN=AKR4C10 PE=1 SV=1	18.0691	14.7747	17.4676	15.5744	15.5204	11.5046	16.21	14.2204	12.5197	10.8459	12.0536	12.0459	17.5635	14.0244	12.9091	11.2633	9.80678

## Sheet: Supplementary Table S3
Supplementary Table S3: KEGG analysis on 319 genes within the physical map interval.
	Term Name	MainClass	GeneHitsInSelectedSet	AllGenesInSelectedSet	GeneRatio%	GeneHitsInBackground	AllGenesInBackground	p-value	enrichFactor	GeneListInSelectedSets	corrected p-value(BH method)
1	00520 Amino sugar and nucleotide sugar metabolism	A09100 Metabolism	18	319	5.64263	185	12883	7.7e-07	3.92941	[Dil.13g020540.1.t1, Dil.01g025030.1.t1, Dil.01g024580.1.t1, Dil.01g025310.1.t1, Dil.01g024730.1.t1, Dil.10g008570.1.t1, Dil.01g025160.1.t1, Dil.01g025320.1.t1, Dil.01g024570.1.t1, Dil.10g008580.1.t1, Dil.01g025170.1.t1, Dil.01g024560.1.t1, Dil.13g020330.1.t1, Dil.01g024940.1.t1, Dil.01g025210.1.t1, Dil.14g006310.1.t1, Dil.01g025280.1.t1, Dil.01g025180.1.t1]	0.000127
2	03013 Nucleocytoplasmic transport	A09120 Genetic Information Processing	11	319	3.44828	163	12883	0.00245228	2.72541	[Dil.01g021640.1.t1, Dil.01g024310.1.t1, Dil.01g032620.1.t1, Dil.01g024020.1.t1, Dil.13g015210.1.t1, Dil.01g024040.1.t1, Dil.01g024030.1.t1, Dil.13g020410.1.t1, Dil.01g024320.1.t1, Dil.10g007880.1.t1, Dil.01g021350.1.t1]	0.134875
3	00760 Nicotinate and nicotinamide metabolism	A09100 Metabolism	4	319	1.25392	30	12883	0.00608198	5.38474	[Dil.01g032260.1.t1, Dil.13g014960.1.t1, Dil.01g032240.1.t1, Dil.01g023680.1.t1]	0.250882
4	00261 Monobactam biosynthesis	A09100 Metabolism	3	319	0.940439	18	12883	0.00931252	6.73093	[Dil.10g007730.1.t1, Dil.01g023750.1.t1, Dil.01g031280.1.t1]	0.256094
5	00950 Isoquinoline alkaloid biosynthesis	A09100 Metabolism	4	319	1.25392	36	12883	0.0116437	4.48729	[Dil.01g032360.1.t1, Dil.15g007090.1.t1, Dil.01g032290.1.t1, Dil.01g032350.1.t1]	0.213468
6	00450 Selenocompound metabolism	A09100 Metabolism	3	319	0.940439	23	12883	0.0184553	5.26768	[Dil.01g022570.1.t1, Dil.01g022550.1.t1, Dil.01g031280.1.t1]	0.304512
7	04146 Peroxisome	A09140 Cellular Processes	8	319	2.50784	136	12883	0.0198404	2.37562	[Dil.01g036650.1.t1, Dil.01g032540.1.t1, Dil.01g020390.1.t1, Dil.01g024830.1.t1, Dil.01g020470.1.t1, Dil.01g032690.1.t1, Dil.01g036690.1.t1, Dil.01g024520.1.t1]	0.297606
8	00650 Butanoate metabolism	A09100 Metabolism	3	319	0.940439	26	12883	0.0256635	4.65987	[Dil.01g036650.1.t1, Dil.01g022650.1.t1, Dil.01g036690.1.t1]	0.325729
9	00906 Carotenoid biosynthesis	A09100 Metabolism	4	319	1.25392	48	12883	0.0305722	3.36546	[Dil.01g022350.1.t1, Dil.01g021520.1.t1, Dil.01g021680.1.t1, Dil.01g022400.1.t1]	0.360315
10	00240 Pyrimidine metabolism	A09100 Metabolism	5	319	1.5674	71	12883	0.0311204	2.84405	[Dil.01g027440.1.t1, Dil.10g007430.1.t1, Dil.01g032260.1.t1, Dil.01g032240.1.t1, Dil.01g023680.1.t1]	0.342325
11	00230 Purine metabolism	A09100 Metabolism	6	319	1.88088	97	12883	0.0332562	2.49808	[Dil.10g008580.1.t1, Dil.01g032260.1.t1, Dil.01g032240.1.t1, Dil.10g008570.1.t1, Dil.07g008850.1.t1, Dil.01g031280.1.t1]	0.342955
12	03040 Spliceosome	A09120 Genetic Information Processing	10	319	3.1348	208	12883	0.0344305	1.94161	[Dil.15g007080.1.t1, Dil.10g007290.1.t1, Dil.01g018100.1.t1, Dil.13g015210.1.t1, Dil.01g022460.1.t1, Dil.01g027300.1.t1, Dil.13g020410.1.t1, Dil.01g027290.1.t1, Dil.01g036340.1.t1, Dil.15g007110.1.t1]	0.334178
13	00260 Glycine, serine and threonine metabolism	A09100 Metabolism	6	319	1.88088	103	12883	0.0426503	2.35256	[Dil.01g032360.1.t1, Dil.15g007090.1.t1, Dil.01g032290.1.t1, Dil.10g007730.1.t1, Dil.07g001680.1.t1, Dil.01g032350.1.t1]	0.390961
14	00290 Valine, leucine and isoleucine biosynthesis	A09100 Metabolism	3	319	0.940439	33	12883	0.0474919	3.67142	[Dil.01g020520.1.t1, Dil.01g022650.1.t1, Dil.01g020660.1.t1]	0.412429
15	03021 Transcription machinery	A09180 Brite Hierarchies	15	319	4.70219	384	12883	0.0551906	1.57756	[Dil.01g020360.1.t1, Dil.01g023640.1.t1, Dil.01g032630.1.t1, Dil.15g011350.1.t1, Dil.10g008330.1.t1, Dil.13g016080.1.t1, Dil.13g015120.1.t1, Dil.01g031840.1.t1, Dil.01g023660.1.t1, Dil.10g008380.1.t1, Dil.13g016070.1.t1, Dil.10g008410.1.t1, Dil.10g008400.1.t1, Dil.13g016830.1.t1, Dil.01g032550.1.t1]	0.433641
16	03019 Messenger RNA biogenesis	A09180 Brite Hierarchies	21	319	6.58307	584	12883	0.0557197	1.45222	[Dil.01g031780.1.t1, Dil.01g032620.1.t1, Dil.01g024040.1.t1, Dil.10g007570.1.t1, Dil.01g024030.1.t1, Dil.13g020410.1.t1, Dil.13g016010.1.t1, Dil.01g024320.1.t1, Dil.10g007880.1.t1, Dil.01g020680.1.t1, Dil.01g027350.1.t1, Dil.01g024310.1.t1, Dil.01g024020.1.t1, Dil.10g007420.1.t1, Dil.01g036770.1.t1, Dil.01g027340.1.t1, Dil.01g018100.1.t1, Dil.13g015210.1.t1, Dil.01g022460.1.t1, Dil.03g026270.1.t1…	0.417898
17	00360 Phenylalanine metabolism	A09100 Metabolism	4	319	1.25392	59	12883	0.0580746	2.73801	[Dil.01g032360.1.t1, Dil.15g007090.1.t1, Dil.01g032290.1.t1, Dil.01g032350.1.t1]	0.416622
18	00960 Tropane, piperidine and pyridine alkaloid biosynthesis	A09100 Metabolism	4	319	1.25392	59	12883	0.0580746	2.73801	[Dil.01g032360.1.t1, Dil.15g007090.1.t1, Dil.01g032290.1.t1, Dil.01g032350.1.t1]	0.416622
19	00410 beta-Alanine metabolism	A09100 Metabolism	4	319	1.25392	60	12883	0.0610638	2.69237	[Dil.01g032360.1.t1, Dil.15g007090.1.t1, Dil.01g032290.1.t1, Dil.01g032350.1.t1]	0.403021
20	03036 Chromosome and associated proteins	A09180 Brite Hierarchies	31	319	9.71787	945	12883	0.0655554	1.32482	[Dil.01g031780.1.t1, Dil.15g007060.1.t1, Dil.03g025900.1.t1, Dil.01g031250.1.t1, Dil.01g024040.1.t1, Dil.01g013090.1.t1, Dil.01g032630.1.t1, Dil.03g026040.1.t1, Dil.01g024320.1.t1, Dil.13g020590.1.t1, Dil.13g020580.1.t1, Dil.01g027350.1.t1, Dil.01g024310.1.t1, Dil.01g027340.1.t1, Dil.01g031320.1.t1, Dil.13g016000.1.t1, Dil.10g007710.1.t1, Dil.01g022050.1.t1, Dil.01g026560.1.t1, Dil.01g024030.1.t1…	0.400616
21	03041 Spliceosome	A09180 Brite Hierarchies	15	319	4.70219	396	12883	0.0680992	1.52976	[Dil.10g007840.1.t1, Dil.13g019400.1.t1, Dil.01g027300.1.t1, Dil.13g020410.1.t1, Dil.01g027290.1.t1, Dil.01g036340.1.t1, Dil.15g007110.1.t1, Dil.07g008930.1.t1, Dil.15g007080.1.t1, Dil.10g007290.1.t1, Dil.01g018100.1.t1, Dil.13g015210.1.t1, Dil.01g022460.1.t1, Dil.10g007860.1.t1, Dil.01g018030.1.t1]	0.401299
22	99977 Transport	A09190 Not Included in Pathway or Brite	2	319	0.626959	20	12883	0.0866845	4.03856	[Dil.07g009150.1.t1, Dil.07g009120.1.t1]	0.493205
23	04120 Ubiquitin mediated proteolysis	A09120 Genetic Information Processing	9	319	2.82132	217	12883	0.0907734	1.67498	[Dil.14g007220.1.t1, Dil.01g036430.1.t1, Dil.01g027510.1.t1, Dil.14g012580.1.t1, Dil.14g007200.1.t1, Dil.01g032780.1.t1, Dil.13g020630.1.t1, Dil.01g027520.1.t1, Dil.14g007210.1.t1]	0.499254
24	00350 Tyrosine metabolism	A09100 Metabolism	4	319	1.25392	72	12883	0.10297	2.24364	[Dil.01g032360.1.t1, Dil.15g007090.1.t1, Dil.01g032290.1.t1, Dil.01g032350.1.t1]	0.530938
25	03008 Ribosome biogenesis in eukaryotes	A09120 Genetic Information Processing	6	319	1.88088	131	12883	0.106812	1.84972	[Dil.01g025010.1.t1, Dil.01g036680.1.t1, Dil.01g024760.1.t1, Dil.13g016010.1.t1, Dil.01g024920.1.t1, Dil.01g036640.1.t1]	0.534061
26	00524 Neomycin, kanamycin and gentamicin biosynthesis	A09100 Metabolism	1	319	0.31348	5	12883	0.117843	8.07712	[Dil.13g020540.1.t1]	0.540112
27	99980 Enzymes with EC numbers	A09190 Not Included in Pathway or Brite	16	319	5.01567	471	12883	0.125292	1.37191	[Dil.01g024970.1.t1, Dil.07g009480.1.t1, Dil.10g007940.1.t1, Dil.01g032810.1.t1, Dil.01g023620.1.t1, Dil.01g021850.1.t1, Dil.01g021600.1.t1, Dil.01g022680.1.t1, Dil.01g022670.1.t1, Dil.01g021130.1.t1, Dil.01g021610.1.t1, Dil.01g024660.1.t1, Dil.10g007670.1.t1, Dil.01g021880.1.t1, Dil.01g022130.1.t1, Dil.01g032650.1.t1]	0.544033
28	00300 Lysine biosynthesis	A09100 Metabolism	2	319	0.626959	27	12883	0.143363	2.99152	[Dil.10g007730.1.t1, Dil.01g023750.1.t1]	0.606537
29	02044 Secretion system	A09180 Brite Hierarchies	3	319	0.940439	53	12883	0.143372	2.28598	[Dil.01g025360.1.t1, Dil.01g018050.1.t1, Dil.01g022820.1.t1]	0.59141
30	01005 Lipopolysaccharide biosynthesis proteins	A09180 Brite Hierarchies	1	319	0.31348	7	12883	0.161007	5.76937	[Dil.10g007870.1.t1]	0.632527
31	03440 Homologous recombination	A09120 Genetic Information Processing	3	319	0.940439	59	12883	0.179385	2.0535	[Dil.01g022250.1.t1, Dil.01g013060.1.t1, Dil.01g021990.1.t1]	0.672692
32	04712 Circadian rhythm - plant	A09150 Organismal Systems	3	319	0.940439	63	12883	0.204618	1.92312	[Dil.10g007810.1.t1, Dil.10g007400.1.t1, Dil.01g027050.1.t1]	0.733955
33	00670 One carbon pool by folate	A09100 Metabolism	2	319	0.626959	34	12883	0.205501	2.37562	[Dil.01g024220.1.t1, Dil.01g023930.1.t1]	0.72144
34	03015 mRNA surveillance pathway	A09120 Genetic Information Processing	6	319	1.88088	163	12883	0.217606	1.48659	[Dil.01g020680.1.t1, Dil.01g027350.1.t1, Dil.01g027340.1.t1, Dil.13g015210.1.t1, Dil.13g020410.1.t1, Dil.01g020580.1.t1]	0.748021
35	00052 Galactose metabolism	A09100 Metabolism	4	319	1.25392	100	12883	0.235454	1.61542	[Dil.10g008580.1.t1, Dil.13g020540.1.t1, Dil.03g026070.1.t1, Dil.10g008570.1.t1]	0.792857
36	99996 General function prediction only	A09190 Not Included in Pathway or Brite	1	319	0.31348	11	12883	0.24112	3.67142	[Dil.01g032410.1.t1]	0.795696
37	00860 Porphyrin metabolism	A09100 Metabolism	3	319	0.940439	69	12883	0.243814	1.75589	[Dil.09g012120.1.t1, Dil.01g031590.1.t1, Dil.13g020500.1.t1]	0.788811
38	00660 C5-Branched dibasic acid metabolism	A09100 Metabolism	1	319	0.31348	12	12883	0.259927	3.36546	[Dil.01g022650.1.t1]	0.824769
39	00920 Sulfur metabolism	A09100 Metabolism	2	319	0.626959	40	12883	0.260645	2.01928	[Dil.01g032110.1.t1, Dil.01g031280.1.t1]	0.811442
40	99992 Structural proteins	A09190 Not Included in Pathway or Brite	1	319	0.31348	15	12883	0.313605	2.69237	[Dil.09g011950.1.t1]	0.958239
41	03082 ATP-dependent chromatin remodeling	A09120 Genetic Information Processing	3	319	0.940439	81	12883	0.324845	1.49576	[Dil.15g007060.1.t1, Dil.01g026560.1.t1, Dil.01g032630.1.t1]	0.974535
42	00500 Starch and sucrose metabolism	A09100 Metabolism	7	319	2.19436	226	12883	0.327687	1.25088	[Dil.10g008420.1.t1, Dil.10g008580.1.t1, Dil.01g018020.1.t1, Dil.13g020540.1.t1, Dil.10g007590.1.t1, Dil.10g008570.1.t1, Dil.10g008510.1.t1]	0.965508
43	00270 Cysteine and methionine metabolism	A09100 Metabolism	5	319	1.5674	153	12883	0.329109	1.31979	[Dil.01g032110.1.t1, Dil.10g007730.1.t1, Dil.01g031420.1.t1, Dil.01g031440.1.t1, Dil.01g031660.1.t1]	0.952683
44	04070 Phosphatidylinositol signaling system	A09130 Environmental Information Processing	3	319	0.940439	83	12883	0.338458	1.45972	[Dil.01g031720.1.t1, Dil.01g031250.1.t1, Dil.13g016000.1.t1]	0.962856
45	04121 Ubiquitin system	A09180 Brite Hierarchies	19	319	5.95611	686	12883	0.339958	1.11855	[Dil.01g027510.1.t1, Dil.01g017920.1.t1, Dil.14g007200.1.t1, Dil.01g032780.1.t1, Dil.01g032730.1.t1, Dil.14g007210.1.t1, Dil.13g017950.1.t1, Dil.14g007220.1.t1, Dil.01g036430.1.t1, Dil.10g007810.1.t1, Dil.13g016750.1.t1, Dil.14g012580.1.t1, Dil.01g026840.1.t1, Dil.13g020630.1.t1, Dil.01g036510.1.t1, Dil.01g027520.1.t1, Dil.01g017740.1.t1, Dil.01g036470.1.t1, Dil.09g011980.1.t1]	0.950731
46	03060 Protein export	A09120 Genetic Information Processing	3	319	0.940439	85	12883	0.352055	1.42537	[Dil.01g025360.1.t1, Dil.01g018050.1.t1, Dil.01g022820.1.t1]	0.968152
47	03050 Proteasome	A09120 Genetic Information Processing	3	319	0.940439	85	12883	0.352055	1.42537	[Dil.07g009060.1.t1, Dil.01g031770.1.t1, Dil.09g011980.1.t1]	0.968152
48	00561 Glycerolipid metabolism	A09100 Metabolism	3	319	0.940439	86	12883	0.358843	1.4088	[Dil.03g026010.1.t1, Dil.10g007540.1.t1, Dil.03g026000.1.t1]	0.939826
49	00900 Terpenoid backbone biosynthesis	A09100 Metabolism	3	319	0.940439	86	12883	0.358843	1.4088	[Dil.09g011890.1.t1, Dil.09g011910.1.t1, Dil.13g016780.1.t1]	0.939826
50	00780 Biotin metabolism	A09100 Metabolism	1	319	0.31348	19	12883	0.379187	2.12556	[Dil.01g020240.1.t1]	0.962551
51	03012 Translation factors	A09180 Brite Hierarchies	5	319	1.5674	164	12883	0.383234	1.23127	[Dil.01g025330.1.t1, Dil.01g022400.1.t1, Dil.09g011930.1.t1, Dil.15g011340.1.t1, Dil.13g016810.1.t1]	0.958084
52	00073 Cutin, suberine and wax biosynthesis	A09100 Metabolism	2	319	0.626959	54	12883	0.387979	1.49576	[Dil.01g020390.1.t1, Dil.10g008270.1.t1]	0.95547
53	03032 DNA replication proteins	A09180 Brite Hierarchies	5	319	1.5674	165	12883	0.388161	1.22381	[Dil.10g007290.1.t1, Dil.01g018100.1.t1, Dil.01g022250.1.t1, Dil.01g013060.1.t1, Dil.01g021990.1.t1]	0.941861
54	A09140 Cellular Processes	A09140 Cellular Processes	18	319	5.64263	668	12883	0.389986	1.08823	[Dil.01g036650.1.t1, Dil.01g020990.1.t1, Dil.01g024830.1.t1, Dil.01g018050.1.t1, Dil.01g036690.1.t1, Dil.01g024520.1.t1, Dil.14g012490.1.t1, Dil.01g022280.1.t1, Dil.10g007820.1.t1, Dil.01g022410.1.t1, Dil.01g032540.1.t1, Dil.01g020390.1.t1, Dil.01g020470.1.t1, Dil.01g032690.1.t1, Dil.01g021120.1.t1, Dil.01g020480.1.t1, Dil.01g022820.1.t1, Dil.01g022020.1.t1]	0.932574
55	00740 Riboflavin metabolism	A09100 Metabolism	1	319	0.31348	20	12883	0.394582	2.01928	[Dil.01g023780.1.t1]	0.930085
56	00010 Glycolysis / Gluconeogenesis	A09100 Metabolism	5	319	1.5674	168	12883	0.402926	1.20195	[Dil.10g008580.1.t1, Dil.13g020540.1.t1, Dil.10g007540.1.t1, Dil.03g026070.1.t1, Dil.10g008570.1.t1]	0.936377
57	00620 Pyruvate metabolism	A09100 Metabolism	4	319	1.25392	134	12883	0.424854	1.20554	[Dil.01g020520.1.t1, Dil.10g007540.1.t1, Dil.01g020660.1.t1, Dil.14g002690.1.t1]	0.973624
58	04814 Motor proteins	A09140 Cellular Processes	4	319	1.25392	134	12883	0.424854	1.20554	[Dil.14g012490.1.t1, Dil.01g022280.1.t1, Dil.01g020480.1.t1, Dil.01g022020.1.t1]	0.973624
59	03010 Ribosome	A09120 Genetic Information Processing	8	319	2.50784	291	12883	0.432566	1.11026	[Dil.01g032200.1.t1, Dil.01g032160.1.t1, Dil.15g007100.1.t1, Dil.13g014750.1.t1, Dil.01g027430.1.t1, Dil.01g032130.1.t1, Dil.01g032610.1.t1, Dil.10g008650.1.t1]	0.964506
60	00591 Linoleic acid metabolism	A09100 Metabolism	1	319	0.31348	23	12883	0.43852	1.75589	[Dil.01g032450.1.t1]	0.964744
61	03410 Base excision repair	A09120 Genetic Information Processing	2	319	0.626959	61	12883	0.448185	1.32412	[Dil.01g023740.1.t1, Dil.14g012600.1.t1]	0.973033
62	03009 Ribosome biogenesis	A09180 Brite Hierarchies	12	319	3.76176	456	12883	0.456449	1.06278	[Dil.03g026280.1.t1, Dil.01g025010.1.t1, Dil.01g025490.1.t1, Dil.01g021640.1.t1, Dil.01g036680.1.t1, Dil.01g036770.1.t1, Dil.01g024760.1.t1, Dil.13g016010.1.t1, Dil.01g024920.1.t1, Dil.01g021350.1.t1, Dil.15g007110.1.t1, Dil.01g036640.1.t1]	0.978105
63	01002 Peptidases and inhibitors	A09180 Brite Hierarchies	12	319	3.76176	458	12883	0.462519	1.05814	[Dil.10g007140.1.t1, Dil.07g009060.1.t1, Dil.01g022290.1.t1, Dil.01g031770.1.t1, Dil.01g021280.1.t1, Dil.01g024280.1.t1, Dil.10g007350.1.t1, Dil.01g023990.1.t1, Dil.13g016840.1.t1, Dil.01g024290.1.t1, Dil.09g011980.1.t1, Dil.07g008850.1.t1]	0.978406
64	00030 Pentose phosphate pathway	A09100 Metabolism	2	319	0.626959	64	12883	0.472961	1.26205	[Dil.10g008580.1.t1, Dil.10g008570.1.t1]	0.987829
65	00340 Histidine metabolism	A09100 Metabolism	1	319	0.31348	26	12883	0.479279	1.55329	[Dil.01g032180.1.t1]	0.988512
66	04030 G protein-coupled receptors	A09180 Brite Hierarchies	1	319	0.31348	27	12883	0.492198	1.49576	[Dil.01g023890.1.t1]	0.990399
67	A09100 Metabolism	A09100 Metabolism	92	319	28.8401	3695	12883	0.496269	1.00554	[Dil.01g020110.1.t1, Dil.01g032760.1.t1, Dil.01g036690.1.t1, Dil.02g002360.1.t1, Dil.01g025160.1.t1, Dil.01g025320.1.t1, Dil.07g001680.1.t1, Dil.01g024570.1.t1, Dil.01g022440.1.t1, Dil.03g026000.1.t1, Dil.01g031280.1.t1, Dil.13g020330.1.t1, Dil.15g007090.1.t1, Dil.10g007430.1.t1, Dil.01g024940.1.t1, Dil.14g006310.1.t1, Dil.10g007590.1.t1, Dil.15g006940.1.t1, Dil.14g012570.1.t1, Dil.03g026070.1.t1…	0.986559
68	00380 Tryptophan metabolism	A09100 Metabolism	3	319	0.940439	107	12883	0.49659	1.13231	[Dil.15g006950.1.t1, Dil.15g006940.1.t1, Dil.02g002360.1.t1]	0.975445
69	00537 Glycosylphosphatidylinositol (GPI)-anchored proteins	A09180 Brite Hierarchies	1	319	0.31348	28	12883	0.504799	1.44234	[Dil.10g008420.1.t1]	0.968509
70	00563 Glycosylphosphatidylinositol (GPI)-anchor biosynthesis	A09100 Metabolism	1	319	0.31348	28	12883	0.504799	1.44234	[Dil.07g008910.1.t1]	0.968509
71	00071 Fatty acid degradation	A09100 Metabolism	2	319	0.626959	68	12883	0.50493	1.18781	[Dil.01g026550.1.t1, Dil.01g032540.1.t1]	0.946744
72	04820 Cytoskeleton in muscle cells	A09140 Cellular Processes	1	319	0.31348	29	12883	0.517087	1.39261	[Dil.01g022410.1.t1]	0.947993
73	03011 Ribosome	A09180 Brite Hierarchies	8	319	2.50784	317	12883	0.528812	1.01919	[Dil.01g032200.1.t1, Dil.01g032160.1.t1, Dil.15g007100.1.t1, Dil.13g014750.1.t1, Dil.01g027430.1.t1, Dil.01g032130.1.t1, Dil.01g032610.1.t1, Dil.10g008650.1.t1]	0.958835
74	04075 Plant hormone signal transduction	A09130 Environmental Information Processing	10	319	3.1348	402	12883	0.539692	1.00462	[Dil.01g036490.1.t1, Dil.13g015980.1.t1, Dil.13g015880.1.t1, Dil.10g008390.1.t1, Dil.15g006950.1.t1, Dil.15g006940.1.t1, Dil.10g007760.1.t1, Dil.10g008370.1.t1, Dil.01g026460.1.t1, Dil.01g036440.1.t1]	0.967926
75	03250 Viral life cycle - HIV-1	A09120 Genetic Information Processing	1	319	0.31348	31	12883	0.54076	1.30276	[Dil.01g032550.1.t1]	0.959413
76	03083 Polycomb repressive complex	A09120 Genetic Information Processing	2	319	0.626959	77	12883	0.572109	1.04898	[Dil.15g007060.1.t1, Dil.03g026040.1.t1]	0.993662
77	00280 Valine, leucine and isoleucine degradation	A09100 Metabolism	2	319	0.626959	78	12883	0.579153	1.03553	[Dil.01g036650.1.t1, Dil.01g036690.1.t1]	0.995419
78	00945 Stilbenoid, diarylheptanoid and gingerol biosynthesis	A09100 Metabolism	1	319	0.31348	36	12883	0.595002	1.12182	[Dil.03g026310.1.t1]	0.99167
79	03016 Transfer RNA biogenesis	A09180 Brite Hierarchies	6	319	1.88088	253	12883	0.600169	0.957761	[Dil.13g020620.1.t1, Dil.01g023940.1.t1, Dil.13g020760.1.t1, Dil.01g024230.1.t1, Dil.01g020230.1.t1, Dil.15g006960.1.t1]	0.990279
80	04031 GTP-binding proteins	A09180 Brite Hierarchies	2	319	0.626959	83	12883	0.613095	0.973147	[Dil.01g031150.1.t1, Dil.01g021120.1.t1]	1.00159
81	00785 Lipoic acid metabolism	A09100 Metabolism	1	319	0.31348	39	12883	0.62443	1.03553	[Dil.07g001680.1.t1]	1.0003
82	00562 Inositol phosphate metabolism	A09100 Metabolism	2	319	0.626959	85	12883	0.626075	0.950249	[Dil.01g031720.1.t1, Dil.01g023670.1.t1]	0.993292
83	03051 Proteasome	A09180 Brite Hierarchies	3	319	0.940439	136	12883	0.658716	0.890858	[Dil.07g009060.1.t1, Dil.01g031770.1.t1, Dil.09g011980.1.t1]	1.03513
84	A09150 Organismal Systems	A09150 Organismal Systems	15	319	4.70219	658	12883	0.667187	0.920644	[Dil.10g007400.1.t1, Dil.01g020550.1.t1, Dil.01g031250.1.t1, Dil.01g018040.1.t1, Dil.01g027050.1.t1, Dil.13g014730.1.t1, Dil.03g026000.1.t1, Dil.10g007810.1.t1, Dil.12g003060.1.t1, Dil.01g026550.1.t1, Dil.12g003070.1.t1, Dil.03g026010.1.t1, Dil.15g007020.1.t1, Dil.01g022720.1.t1, Dil.13g016000.1.t1]	1.02884
85	04130 SNARE interactions in vesicular transport	A09120 Genetic Information Processing	1	319	0.31348	44	12883	0.668816	0.917854	[Dil.01g026500.1.t1]	1.0218
86	03430 Mismatch repair	A09120 Genetic Information Processing	1	319	0.31348	44	12883	0.668816	0.917854	[Dil.01g013060.1.t1]	1.0218
87	00130 Ubiquinone and other terpenoid-quinone biosynthesis	A09100 Metabolism	1	319	0.31348	46	12883	0.68507	0.877947	[Dil.01g031200.1.t1]	1.0276
88	00630 Glyoxylate and dicarboxylate metabolism	A09100 Metabolism	2	319	0.626959	95	12883	0.685934	0.850223	[Dil.01g020470.1.t1, Dil.07g001680.1.t1]	1.01963
89	04812 Cytoskeleton proteins	A09180 Brite Hierarchies	5	319	1.5674	248	12883	0.739414	0.814225	[Dil.01g022280.1.t1, Dil.14g012590.1.t1, Dil.01g022410.1.t1, Dil.01g020480.1.t1, Dil.01g022020.1.t1]	1.0702
90	00909 Sesquiterpenoid and triterpenoid biosynthesis	A09100 Metabolism	2	319	0.626959	106	12883	0.742479	0.761992	[Dil.09g011890.1.t1, Dil.09g011910.1.t1]	1.0653
91	99997 Function unknown	A09190 Not Included in Pathway or Brite	1	319	0.31348	54	12883	0.742509	0.747881	[Dil.13g013760.1.t1]	1.05616
92	03022 Basal transcription factors	A09120 Genetic Information Processing	1	319	0.31348	54	12883	0.742509	0.747881	[Dil.13g015120.1.t1]	1.05616
93	00600 Sphingolipid metabolism	A09100 Metabolism	1	319	0.31348	54	12883	0.742509	0.747881	[Dil.01g032760.1.t1]	1.05616
94	03030 DNA replication	A09120 Genetic Information Processing	1	319	0.31348	55	12883	0.748912	0.734283	[Dil.01g013060.1.t1]	1.03841
95	04016 MAPK signaling pathway - plant	A09130 Environmental Information Processing	5	319	1.5674	253	12883	0.754995	0.798134	[Dil.01g032680.1.t1, Dil.13g015880.1.t1, Dil.01g031250.1.t1, Dil.13g016000.1.t1, Dil.01g026460.1.t1]	1.03812
96	00400 Phenylalanine, tyrosine and tryptophan biosynthesis	A09100 Metabolism	1	319	0.31348	56	12883	0.755156	0.721171	[Dil.01g022440.1.t1]	1.02976
97	00770 Pantothenate and CoA biosynthesis	A09100 Metabolism	1	319	0.31348	57	12883	0.761245	0.708519	[Dil.01g022650.1.t1]	1.02955
98	04141 Protein processing in endoplasmic reticulum	A09120 Genetic Information Processing	6	319	1.88088	306	12883	0.773598	0.791874	[Dil.01g036430.1.t1, Dil.01g022310.1.t1, Dil.01g018050.1.t1, Dil.01g022820.1.t1, Dil.10g008350.1.t1, Dil.13g017950.1.t1]	1.03775
99	04145 Phagosome	A09140 Cellular Processes	2	319	0.626959	113	12883	0.773755	0.714789	[Dil.01g018050.1.t1, Dil.01g022820.1.t1]	1.02959
100	01001 Protein kinases	A09180 Brite Hierarchies	10	319	3.1348	496	12883	0.789896	0.814225	[Dil.13g016020.1.t1, Dil.01g032680.1.t1, Dil.01g020550.1.t1, Dil.12g003060.1.t1, Dil.12g003070.1.t1, Dil.01g027280.1.t1, Dil.01g032220.1.t1, Dil.01g027040.1.t1, Dil.01g027330.1.t1, Dil.13g014730.1.t1]	1.04266
101	01004 Lipid biosynthesis proteins	A09180 Brite Hierarchies	2	319	0.626959	117	12883	0.790101	0.690352	[Dil.01g022450.1.t1, Dil.01g032540.1.t1]	1.03466
102	00195 Photosynthesis	A09100 Metabolism	1	319	0.31348	63	12883	0.794737	0.641041	[Dil.01g032420.1.t1]	1.03253
103	04626 Plant-pathogen interaction	A09150 Organismal Systems	12	319	3.76176	592	12883	0.801106	0.818627	[Dil.01g020550.1.t1, Dil.12g003060.1.t1, Dil.01g026550.1.t1, Dil.12g003070.1.t1, Dil.01g031250.1.t1, Dil.01g018040.1.t1, Dil.03g026010.1.t1, Dil.15g007020.1.t1, Dil.01g022720.1.t1, Dil.13g016000.1.t1, Dil.13g014730.1.t1, Dil.03g026000.1.t1]	1.03268
104	00941 Flavonoid biosynthesis	A09100 Metabolism	1	319	0.31348	65	12883	0.804825	0.621317	[Dil.03g026310.1.t1]	1.02943
105	03020 RNA polymerase	A09120 Genetic Information Processing	1	319	0.31348	66	12883	0.809683	0.611903	[Dil.01g020360.1.t1]	1.02767
106	00061 Fatty acid biosynthesis	A09100 Metabolism	1	319	0.31348	66	12883	0.809683	0.611903	[Dil.01g032540.1.t1]	1.02767
107	00970 Aminoacyl-tRNA biosynthesis	A09120 Genetic Information Processing	1	319	0.31348	67	12883	0.814419	0.60277	[Dil.01g020230.1.t1]	1.01802
108	03400 DNA repair and recombination proteins	A09180 Brite Hierarchies	9	319	2.82132	463	12883	0.814926	0.785033	[Dil.13g020580.1.t1, Dil.10g008260.1.t1, Dil.01g022370.1.t1, Dil.01g022250.1.t1, Dil.01g013060.1.t1, Dil.14g012600.1.t1, Dil.13g020590.1.t1, Dil.13g020570.1.t1, Dil.01g021990.1.t1]	1.011
109	00940 Phenylpropanoid biosynthesis	A09100 Metabolism	4	319	1.25392	229	12883	0.822846	0.705425	[Dil.01g024380.1.t1, Dil.03g026310.1.t1, Dil.14g007170.1.t1, Dil.02g002360.1.t1]	1.01321
110	04131 Membrane trafficking	A09180 Brite Hierarchies	22	319	6.89655	1063	12883	0.83993	0.835826	[Dil.01g031720.1.t1, Dil.01g020990.1.t1, Dil.01g031250.1.t1, Dil.13g020540.1.t1, Dil.10g008640.1.t1, Dil.01g027280.1.t1, Dil.01g026500.1.t1, Dil.01g024930.1.t1, Dil.01g018050.1.t1, Dil.01g025020.1.t1, Dil.13g016060.1.t1, Dil.13g016020.1.t1, Dil.01g024750.1.t1, Dil.14g012520.1.t1, Dil.15g011390.1.t1, Dil.10g007820.1.t1, Dil.01g022310.1.t1, Dil.15g006970.1.t1, Dil.01g031350.1.t1, Dil.13g016000.1.t1…	1.02658
111	00330 Arginine and proline metabolism	A09100 Metabolism	1	319	0.31348	73	12883	0.840471	0.553227	[Dil.01g021150.1.t1]	1.01969
112	00053 Ascorbate and aldarate metabolism	A09100 Metabolism	1	319	0.31348	73	12883	0.840471	0.553227	[Dil.10g007540.1.t1]	1.01969
113	01009 Protein phosphatases and associated proteins	A09180 Brite Hierarchies	9	319	2.82132	484	12883	0.852197	0.750972	[Dil.01g027350.1.t1, Dil.01g027410.1.t1, Dil.03g025990.1.t1, Dil.14g012490.1.t1, Dil.01g032900.1.t1, Dil.01g027340.1.t1, Dil.01g031250.1.t1, Dil.01g032220.1.t1, Dil.13g016000.1.t1]	1.01893
114	00051 Fructose and mannose metabolism	A09100 Metabolism	1	319	0.31348	81	12883	0.869623	0.498587	[Dil.13g020540.1.t1]	1.03229
115	00710 Carbon fixation in photosynthetic organisms	A09100 Metabolism	1	319	0.31348	82	12883	0.872872	0.492507	[Dil.14g002690.1.t1]	1.02874
116	00194 Photosynthesis proteins	A09180 Brite Hierarchies	1	319	0.31348	83	12883	0.87604	0.486573	[Dil.01g032420.1.t1]	1.02515
117	A09130 Environmental Information Processing	A09130 Environmental Information Processing	14	319	4.38871	747	12883	0.891112	0.756892	[Dil.01g031720.1.t1, Dil.13g015980.1.t1, Dil.01g032680.1.t1, Dil.13g015880.1.t1, Dil.01g031250.1.t1, Dil.10g008370.1.t1, Dil.01g026460.1.t1, Dil.01g036440.1.t1, Dil.01g036490.1.t1, Dil.10g008390.1.t1, Dil.15g006950.1.t1, Dil.15g006940.1.t1, Dil.10g007760.1.t1, Dil.13g016000.1.t1]	1.03545
118	00480 Glutathione metabolism	A09100 Metabolism	2	319	0.626959	151	12883	0.891753	0.534908	[Dil.01g020110.1.t1, Dil.01g020220.1.t1]	1.02895
119	00592 alpha-Linolenic acid metabolism	A09100 Metabolism	1	319	0.31348	94	12883	0.9061	0.429634	[Dil.01g032450.1.t1]	1.03824
120	04147 Exosome	A09180 Brite Hierarchies	14	319	4.38871	772	12883	0.91536	0.732381	[Dil.01g031250.1.t1, Dil.01g022050.1.t1, Dil.10g007540.1.t1, Dil.01g022400.1.t1, Dil.03g026000.1.t1, Dil.15g011390.1.t1, Dil.01g022290.1.t1, Dil.10g007820.1.t1, Dil.14g012590.1.t1, Dil.01g032540.1.t1, Dil.03g026010.1.t1, Dil.13g016000.1.t1, Dil.01g021120.1.t1, Dil.13g016840.1.t1]	1.04162
121	00999 Biosynthesis of various plant secondary metabolites	A09100 Metabolism	2	319	0.626959	165	12883	0.918465	0.489522	[Dil.10g007260.5.t1, Dil.01g022440.1.t1]	1.03799
122	03420 Nucleotide excision repair	A09120 Genetic Information Processing	1	319	0.31348	100	12883	0.919308	0.403856	[Dil.01g013060.1.t1]	1.03188
123	04144 Endocytosis	A09140 Cellular Processes	3	319	0.940439	230	12883	0.927231	0.526768	[Dil.10g007820.1.t1, Dil.01g020990.1.t1, Dil.01g021120.1.t1]	1.0268
124	03110 Chaperones and folding catalysts	A09180 Brite Hierarchies	5	319	1.5674	375	12883	0.957969	0.538474	[Dil.01g021460.1.t1, Dil.01g032280.1.t1, Dil.10g007410.1.t1, Dil.01g022300.1.t1, Dil.01g036340.1.t1]	1.04679
125	01007 Amino acid related enzymes	A09180 Brite Hierarchies	1	319	0.31348	130	12883	0.962226	0.310658	[Dil.01g020230.1.t1]	1.04452
126	03018 RNA degradation	A09120 Genetic Information Processing	1	319	0.31348	144	12883	0.973509	0.280455	[Dil.01g022460.1.t1]	1.04305
127	04040 Ion channels	A09180 Brite Hierarchies	1	319	0.31348	146	12883	0.974819	0.276614	[Dil.01g018040.1.t1]	1.03771
128	00190 Oxidative phosphorylation	A09100 Metabolism	1	319	0.31348	155	12883	0.97996	0.260552	[Dil.14g012570.1.t1]	1.0365
129	03000 Transcription factors	A09180 Brite Hierarchies	8	319	2.50784	589	12883	0.980512	0.548531	[Dil.13g015980.1.t1, Dil.10g007400.1.t1, Dil.13g013810.1.t1, Dil.13g015880.1.t1, Dil.10g007330.1.t1, Dil.07g009490.1.t1, Dil.10g007320.1.t1, Dil.15g007070.1.t1]	1.03047
130	00040 Pentose and glucuronate interconversions	A09100 Metabolism	1	319	0.31348	163	12883	0.983644	0.247764	[Dil.10g007540.1.t1]	1.02722
131	01003 Glycosyltransferases	A09180 Brite Hierarchies	3	319	0.940439	352	12883	0.993225	0.344195	[Dil.07g008990.1.t1, Dil.01g018020.1.t1, Dil.10g007590.1.t1]	1.02426
132	03029 Mitochondrial biogenesis	A09180 Brite Hierarchies	5	319	1.5674	515	12883	0.99638	0.392093	[Dil.13g016020.1.t1, Dil.01g021010.1.t1, Dil.01g022590.1.t1, Dil.01g031710.1.t1, Dil.07g009090.1.t1]	1.02114
133	A09180 Brite Hierarchies	A09180 Brite Hierarchies	202	319	63.3229	9163	12883	0.999069	0.890307	[Dil.03g026040.1.t1, Dil.13g020590.1.t1, Dil.13g014730.1.t1, Dil.14g007220.1.t1, Dil.01g027350.1.t1, Dil.03g025990.1.t1, Dil.01g026840.1.t1, Dil.01g022410.1.t1, Dil.15g006970.1.t1, Dil.09g011930.1.t1, Dil.01g020580.1.t1, Dil.07g008850.1.t1, Dil.01g025330.1.t1, Dil.01g017920.1.t1, Dil.01g027280.1.t1, Dil.01g024230.1.t1, Dil.01g024030.1.t1, Dil.10g008330.1.t1, Dil.13g016020.1.t1, Dil.01g024750.1.t1…	1.01757
134	02000 Transporters	A09180 Brite Hierarchies	8	319	2.50784	1015	12883	0.99999	0.31831	[Dil.14g012520.1.t1, Dil.01g020750.1.t1, Dil.01g031520.1.t1, Dil.03g025940.1.t1, Dil.01g020090.1.t1, Dil.14g002720.1.t1, Dil.01g022590.1.t1, Dil.01g032690.1.t1]	0.99999

## Sheet: Supplementary Table S4
Supplementary Table S4: Analysis of hub genes within the modules.
index	Modules	Gene annotation	ImConn	SX-S1 (80 DAP)	SX-S2 (90 DAP)	SX-S3 (100 DAP)	SX-S4 (110 DAP)	SX-S5 (115 DAP)	SX-S6 (120 DAP)	XC-S0 (80 DAP)	XC-S1 (100 DAP)	XC-S2 (110 DAP)	XC-S3 (120 DAP)	XC-S4 (130 DAP)	XC-S5 (140 DAP)	LDB-S1 (100 DAP)	LDB-S2 (110 DAP)	LDB-S3 (120 DAP)	LDB-S4 (130 DAP)	LDB-S5 (140 DAP)
Dil.13g017960.1	green	Nuclear-pore anchor OS=Arabidopsis thaliana GN=NUA PE=1 SV=1	2.08089	0.725059	1.00886	1.16562	1.5122	1.57706	1.41059	1.68885	2.65889	2.52863	3.34289	2.63326	3.89509	0.303214	0.123027	0.999606	1.1942	1.65806
Dil.01g025080.1	green	/	1.87284	0.0475286	0	0	0.0858932	0	0	0.786496	1.02802	1.78104	3.44815	3.38999	3.77037	0.0299372	0	0	0.0888625	0.0803138
Dil.13g017950.1	green	E3 ubiquitin-protein ligase RMA1H1 OS=Capsicum annuum GN=RMA1H1 PE=1 SV=1	1.73351	0.986658	1.24608	1.42831	2.03746	2.43957	1.81086	2.36425	3.08834	2.77938	3.67325	2.66845	4.51457	0.760938	0.721343	1.23627	1.60447	1.78801
Dil.01g021880.1	green	Xyloglucan endotransglucosylase/hydrolase 2 OS=Glycine max PE=2 SV=1	1.72307	1.32182	1.31723	2.71703	2.25329	1.45398	1.45966	2.51226	1.56837	2.75062	3.81229	2.50437	4.91698	2.04012	2.1621	0.427048	0.977317	0.758375
Dil.01g022130.1	green	Xyloglucan endotransglucosylase/hydrolase 2 OS=Glycine max PE=2 SV=1	1.71655	1.319	1.30251	2.71715	2.24081	1.42271	1.45722	2.51216	1.56835	2.74853	3.81174	2.50258	4.91333	2.04029	2.16211	0.426974	0.97737	0.758417
Dil.01g026390.1	green	Cellulose synthase-like protein G2 OS=Arabidopsis thaliana GN=CSLG2 PE=2 SV=1	1.49531	0.437179	0.481598	0.664961	0.819905	0.991978	1.08827	1.27758	1.11586	1.31336	2.59227	2.19269	1.96045	0.133083	0.371189	0.734119	0.599062	0.885934
Dil.01g024570.1	green	Endochitinase EP3 OS=Arabidopsis thaliana GN=EP3 PE=1 SV=1	1.46766	0.158657	0.125228	0	0	0.161191	0.0971496	0.425391	0	0	0	1.23983	3.21723	1.47412	0.193585	0	0.850295	0.0344195
Dil.01g025170.1	green	Endochitinase EP3 OS=Arabidopsis thaliana GN=EP3 PE=1 SV=1	1.46506	0.164509	0.129903	0	0	0.164063	0.100812	0.439665	0	0	0	1.28545	3.26867	1.50071	0.200529	0	0.871339	0.0357464
Dil.01g026660.1	green	1-aminocyclopropane-1-carboxylate oxidase homolog 1 OS=Arabidopsis thaliana GN=At1g06620 PE=2 SV=1	1.23805	0	0.0252126	0.391954	0.235031	0.331996	0.37919	0.0347754	1.32338	2.6268	2.64172	2.44411	2.24038	0	0.0843274	0	0	0
Dil.13g017120.1	green	/	0.988385	0.619586	0.368637	0.473179	0.81017	0.66301	0.671551	0.451247	1.5399	1.45587	1.96223	2.13246	1.90282	0.51367	0.5714	0.905931	0.97027	1.3083
Dil.03g026050.1	green	Agamous-like MADS-box protein AGL103 OS=Arabidopsis thaliana GN=AGL103 PE=1 SV=1	0.960438	0.118543	0.200823	0.341818	0.392495	0.571236	0.721203	0	0.132067	0.575591	1.49272	0.902112	2.27148	0.170211	0	0.210659	0.34743	0.480151
Dil.01g021850.1	green	Xyloglucan endotransglucosylase/hydrolase 2 OS=Glycine max PE=2 SV=1	0.937438	1.44155	1.46671	1.86681	1.54698	0.950545	1.33375	1.28425	0.712838	1.59321	2.3284	1.36094	3.41772	1.06475	1.14921	0.124008	0.30348	0.185462
Dil.13g020570.1	green	Purple acid phosphatase 17 OS=Arabidopsis thaliana GN=PAP17 PE=2 SV=1	0.917766	0.283637	0.895176	1.1379	1.25761	2.16013	1.17587	0.612377	0.6273	0.660373	0.885147	0.773779	1.79834	0.206585	0.287416	0.567696	0.515401	0.664704
Dil.01g032480.1	green	Sugar transport protein 13 OS=Arabidopsis thaliana GN=STP13 PE=1 SV=2	0.903601	0.733797	0.400035	0.178834	0.140816	0.169784	0.1167	0.59462	0.0979582	0	0.0277509	1.18418	4.12504	0.513295	0.333103	0.0810537	0.331542	0.0900422
Dil.13g020590.1	green	TELO2-interacting protein 1 homolog OS=Mus musculus GN=Tti1 PE=1 SV=2	0.870042	0.377362	0.657048	1.07508	1.36907	1.8869	1.12277	0.882259	0.94962	0.976887	1.25448	1.4795	2.56786	0.457146	0.535879	0.660523	0.704017	0.914047
Dil.13g020580.1	green	/	0.816014	0.5429	0.936666	1.45339	1.78113	2.51875	1.5535	0.438601	0.885261	0.855774	1.25211	0.951897	1.82536	0.414994	0.274308	0.653091	0.60177	0.753213
Dil.01g032350.1	green	Primary amine oxidase OS=Pisum sativum PE=1 SV=1	0.787802	0.520404	0.213853	1.14672	1.93905	1.13212	0.504759	0.766343	0.349794	0.78839	2.00608	2.09155	2.91425	0.0708216	0.0138853	0.051374	0.568363	0.99932
Dil.10g007260.1	green	/	0.230137	1.53313	1.39492	1.22703	1.62059	1.39218	1.91303	1.76171	1.98146	1.38791	1.80753	3.24486	2.8931	0.97727	1.15248	1.78938	1.04016	1.06933
Dil.14g007180.1	green	/	0.166994	0.909069	0.669085	0.533388	0.831406	1.3905	2.03841	1.18728	1.51134	1.95605	1.94018	1.52986	1.68207	0.782309	0.523059	0.847592	1.25873	1.63046
Dil.01g036460.1	green	Glucan endo-1,3-beta-glucosidase, basic vacuolar isoform OS=Hevea brasiliensis GN=HGN1 PE=1 SV=2	0.161273	2.3625	2.70091	2.75305	1.72774	1.5542	2.04722	3.3636	1.68271	4.09163	3.87197	4.97829	5.64877	4.63282	0.575069	2.2382	3.70657	1.12771
Dil.01g036450.1	green	Basic leucine zipper 1 OS=Arabidopsis thaliana GN=BZIP1 PE=1 SV=1	0.148417	1.68969	1.20823	2.80984	3.32038	3.54827	3.49867	0.195759	2.0237	2.67548	4.29363	3.46739	3.32595	1.09059	1.33458	1.40365	2.60573	2.70321
Dil.10g007940.1	green	Nudix hydrolase 18, mitochondrial OS=Arabidopsis thaliana GN=NUDT18 PE=2 SV=1	0.0594989	5.49751	5.87411	6.21495	5.98297	5.89306	5.788	6.49334	5.49458	5.74589	6.77806	6.42785	6.37296	4.78299	6.48325	5.1261	5.83028	4.87084
Dil.01g027400.1	yellow	/	2.47815	4.39638	4.36013	3.7879	3.7375	3.28768	3.32942	4.54078	2.94913	2.46303	1.99101	1.94336	1.06344	4.3441	3.84581	4.12998	3.27429	3.23281
Dil.01g021210.1	yellow	Uncharacterized protein At1g05835 OS=Arabidopsis thaliana GN=At1g05835 PE=2 SV=1	2.46347	7.54465	7.66518	7.14693	5.65406	5.23685	4.85383	8.82302	6.19814	6.84785	5.33916	4.10526	3.07004	8.14152	7.90016	7.40697	7.35906	6.14537
Dil.01g027390.1	yellow	COP1-interacting protein 7 OS=Arabidopsis thaliana GN=CIP7 PE=1 SV=1	2.42332	4.39292	4.25526	3.64539	3.64108	3.2741	3.24929	4.49554	2.88794	2.38333	1.58339	1.69403	0.977173	4.3885	3.6047	4.02748	3.093	3.15333
Dil.15g011380.1	yellow	IRK-interacting protein OS=Arabidopsis thaliana GN=IRKI PE=1 SV=1	2.41059	5.64298	5.88955	5.40616	5.25743	4.7678	4.09135	6.46351	5.66448	4.93902	4.76278	3.80696	3.83913	6.00785	5.59493	5.95598	5.28427	5.00811
Dil.01g017540.1	yellow	WAT1-related protein At4g30420 OS=Arabidopsis thaliana GN=At4g30420 PE=3 SV=1	2.38033	6.31669	5.77811	4.67259	3.40836	3.11702	2.7642	4.88333	4.3043	4.0787	3.64873	3.7335	2.94537	6.14729	6.7033	5.81504	4.76865	4.2554
Dil.10g007120.1	yellow	Photosystem II stability/assembly factor HCF136, chloroplastic OS=Arabidopsis thaliana GN=HCF136 PE=1 SV=1	2.3531	2.21647	2.07874	1.26298	0.946444	0.781544	0.648778	1.86585	1.32554	1.12998	0.80231	0.560038	0.354957	1.79094	1.89328	2.38106	1.70474	1.34507
Dil.15g011370.1	yellow	/	2.34743	5.47425	5.46874	5.33515	5.202	4.72607	4.04052	6.10233	5.52021	4.81585	4.53546	3.75763	3.72299	5.66237	5.41604	5.67186	5.37577	4.90901
Dil.13g013320.1	yellow	Transcription factor bHLH122 OS=Arabidopsis thaliana GN=BHLH122 PE=1 SV=1	2.29951	2.78494	2.20526	2.02932	1.61983	1.16886	0.924546	2.11653	1.63552	1.51888	0.842038	1.01576	0.98354	2.99861	2.30685	2.47188	1.85121	1.40741
Dil.01g020750.1	yellow	Solute carrier family 35 member F1 OS=Homo sapiens GN=SLC35F1 PE=2 SV=2	1.86624	3.25638	2.87571	2.07984	1.73659	2.07325	2.03161	3.5681	2.72085	2.23251	1.39153	1.76946	1.13127	3.35853	3.24304	3.09533	2.49886	2.24822
Dil.01g020260.1	yellow	/	1.67974	1.4915	1.36968	0.505806	0.09048	0.190838	0.0508337	0	0	0	0	0	0	1.72475	1.10133	1.00909	0.126039	0.286409
Dil.01g020290.1	yellow	/	1.67847	1.49533	1.37239	0.508201	0.0908051	0.191822	0.0511145	0	0	0	0	0	0	1.73025	1.10519	1.0041	0.126757	0.287586
Dil.10g007670.1	yellow	Probable S-adenosylmethionine-dependent methyltransferase At5g38100 OS=Arabidopsis thaliana GN=At5g38100 PE=2 SV=1	1.66684	5.71836	5.70318	5.05245	4.87379	4.16729	3.54863	4.83047	4.88043	4.80916	4.19309	3.47566	2.78821	6.19868	6.21656	5.2133	5.70769	4.60168
Dil.01g032690.1	yellow	Peroxisomal adenine nucleotide carrier 1 OS=Arabidopsis thaliana GN=PNC1 PE=1 SV=1	1.54411	6.84993	6.39579	5.89842	5.54058	5.40811	5.12781	6.53799	6.96265	6.48738	5.9054	5.86747	5.6973	7.35546	7.42308	7.06031	6.86699	6.63145
Dil.01g036440.1	yellow	Probable bifunctional TENA-E protein OS=Glycine max GN=TENA_E PE=2 SV=1	1.18524	4.30017	4.42787	3.74095	3.26194	3.16021	3.01674	4.54307	4.36191	4.06537	3.55245	3.75339	3.97041	4.62941	4.47103	4.58743	4.42415	4.37047
Dil.01g031590.1	yellow	Chlorophyllase-2, chloroplastic OS=Arabidopsis thaliana GN=CLH2 PE=1 SV=1	1.06603	2.73732	2.29717	1.35798	1.12703	1.24602	0.76701	1.97958	2.56276	2.06009	1.57951	1.67381	2.23942	2.73124	2.75292	2.92053	1.8928	2.25624
Dil.10g008390.1	yellow	Protein TIFY 6B OS=Arabidopsis thaliana GN=TIFY6B PE=1 SV=1	0.814616	4.60145	3.9336	3.41854	2.88182	3.03582	3.26218	3.55496	3.40531	3.38211	3.32917	3.89861	3.34766	4.92865	4.47234	4.19584	4.04683	3.43684
Dil.13g014900.1	yellow	Cinnamoyl-CoA reductase 1 OS=Arabidopsis thaliana GN=CCR1 PE=1 SV=1	0.741427	4.65051	4.15072	4.33578	3.94512	4.3078	4.66678	4.57771	4.00913	3.41552	3.29291	3.63608	2.99367	4.62954	4.51485	4.32804	4.43004	4.27734
Dil.01g018070.1	yellow	/	0.737075	2.67536	2.13874	2.22856	2.72536	2.52237	2.44201	2.47265	1.10364	1.14063	0.944346	0.91256	0.724014	2.30666	1.94489	1.80951	1.75695	1.47628
Dil.01g026720.1	yellow	1-aminocyclopropane-1-carboxylate oxidase homolog 1 OS=Arabidopsis thaliana GN=At1g06620 PE=2 SV=1	0.650824	3.51526	3.20087	2.87696	2.99763	3.44005	2.58484	3.95727	1.86386	2.68505	0.975519	2.32586	0.845559	3.01785	3.16379	3.17853	1.99075	2.12863
Dil.14g002790.1	yellow	Receptor like protein 42 OS=Arabidopsis thaliana GN=RLP42 PE=1 SV=1	0.463897	4.27413	3.9396	3.67289	3.79131	3.73888	3.95757	3.39552	2.8048	2.14696	2.23968	3.24249	2.41091	3.99033	3.66406	3.18647	3.09884	2.86222
Dil.13g015240.1	yellow	/	0.451207	3.35781	3.14927	1.92537	1.22591	1.52464	1.36483	1.82682	3.2426	2.58004	2.01318	1.89849	2.42284	3.70337	3.10092	2.75124	1.52355	1.8352
Dil.01g032730.1	yellow	E3 ubiquitin-protein ligase RHF1A OS=Arabidopsis thaliana GN=RHF1A PE=1 SV=1	0.443885	4.24979	4.23703	3.61969	3.50303	3.18492	2.76707	4.32893	4.63998	4.31389	3.94325	4.58811	3.96267	4.30662	5.00519	4.43077	4.36984	4.60261
Dil.01g032930.1	yellow	Heavy metal-associated isoprenylated plant protein 32 OS=Arabidopsis thaliana GN=HIPP32 PE=2 SV=1	0.181057	7.04077	7.39988	7.55291	7.07523	6.7515	6.30177	7.18404	6.6719	7.57172	6.55144	6.5313	5.44327	6.92099	7.13817	6.84951	6.74799	6.4762
Dil.01g031520.1	yellow	Sulfate transporter 3.1 OS=Arabidopsis thaliana GN=SULTR3;1 PE=2 SV=1	0.0977513	0.123315	0.0994438	0.0651008	0.06287	0.117812	0.0756682	0.615848	0.592156	0.828854	0.324811	0.0856988	0.290879	2.01052	1.01715	1.04231	0.546551	0.343444
Dil.13g018190.1	black	Rho GTPase-activating protein 7 OS=Arabidopsis thaliana GN=ROPGAP7 PE=2 SV=1	5.02015	3.16587	3.18839	3.09027	2.93331	2.85154	2.40942	3.43204	3.27698	3.27506	2.94093	2.88206	2.85921	0	0	0	0	0
Dil.01g022550.1	black	Thioredoxin reductase 2 OS=Arabidopsis thaliana GN=NTR2 PE=2 SV=2	4.99996	1.55598	1.58891	1.24523	1.26524	1.40947	1.16055	1.43863	1.58857	1.47187	1.66327	1.62949	1.57463	0.167906	0.167196	0.300208	0.244602	0.12668
Dil.01g022250.1	black	DNA topoisomerase 3-beta OS=Arabidopsis thaliana GN=At2g32000 PE=2 SV=1	4.50397	3.2201	3.29093	3.39791	3.43309	3.56299	3.70649	3.85681	4.03653	4.30024	4.04444	4.0368	4.07633	1.71097	1.71133	1.67741	1.79885	1.67916
Dil.01g022820.1	black	Protein transport protein Sec61 subunit gamma-2 OS=Arabidopsis thaliana GN=SEC61G2 PE=1 SV=1	4.46124	1.66509	1.53174	1.72309	1.69541	1.83056	1.62868	1.57924	1.80997	1.76537	2.20641	1.83938	1.92929	0.171815	0.107131	0.0380194	0.309647	0.153104
Dil.01g021640.1	black	Importin beta-like SAD2 OS=Arabidopsis thaliana GN=SAD2 PE=1 SV=1	4.34167	4.64905	4.90796	5.01505	5.10473	5.31293	5.25534	4.90235	5.44581	5.3482	5.23338	5.3819	5.40489	0	1.25218	1.24865	0.179533	0
Dil.13g020640.1	black	/	3.71288	4.31596	3.97295	3.39788	3.21215	3.04256	2.58492	3.95438	3.96764	3.12427	2.98193	2.9032	2.72048	0	0	0	0	0
Dil.01g024310.1	black	Nuclear pore complex protein NUP160 OS=Arabidopsis thaliana GN=NUP160 PE=1 SV=2	3.37224	3.07312	2.89975	2.76415	2.80136	3.0982	2.32154	4.107	3.68653	3.41999	3.22826	3.23981	3.30513	1.91572	1.21698	1.50084	1.43802	1.66657
Dil.13g020300.1	black	/	3.36777	1.07464	1.05503	0.383062	0.830686	0.903983	0.889666	1.41631	1.41891	1.1018	0.972677	1.19827	1.07655	0	0	0	0	0
Dil.01g024340.1	black	/	2.74102	3.20358	3.15935	3.28725	3.39504	3.43285	3.21304	3.98614	4.09021	4.05575	4.1307	3.96701	4.05061	2.40975	2.50811	2.52591	2.64305	2.68732
Dil.07g009490.1	black	Transcription factor MYB86 OS=Arabidopsis thaliana GN=MYB86 PE=2 SV=1	1.43623	3.34851	2.60466	2.78249	2.49121	1.9754	1.81132	3.90944	3.26216	3.16985	3.24617	2.93862	2.61048	2.08883	1.00983	1.50605	1.40576	0.975636
Dil.01g036520.1	black	/	1.1439	2.60473	3.42473	3.32848	3.35886	3.21081	2.89938	3.58779	3.97155	3.99462	4.51752	3.64376	4.27755	2.21257	2.67432	2.1351	2.71953	2.50899
Dil.10g007350.1	black	Serine carboxypeptidase-like 35 OS=Arabidopsis thaliana GN=SCPL35 PE=2 SV=1	1.06511	5.69652	5.78601	5.5236	5.52847	5.08195	4.71838	3.7688	4.5254	4.97712	5.21389	4.67842	4.92958	3.22545	3.22419	3.92879	3.581	3.76185
Dil.01g024680.1	black	/	0.892627	1.4694	1.15221	0.90162	1.11549	1.22587	2.11386	0.609802	1.38736	1.12953	1.02023	1.133	2.19012	0.0641139	0.0788521	0.0457253	0.103094	0.0255363
Dil.13g020330.1	black	Probable UDP-arabinose 4-epimerase 2 OS=Oryza sativa subsp. japonica GN=UEL-2 PE=2 SV=1	0.55894	1.61129	1.34398	0.699127	0.551303	0.863257	0.842241	0.190853	0.503172	0.550193	0.885991	0.392806	1.26592	0.0235549	0	0	0.0291009	0
Dil.01g020090.1	black	Inositol transporter 1 OS=Arabidopsis thaliana GN=INT1 PE=1 SV=1	0.501074	6.06441	6.48811	6.75453	6.48136	6.47554	6.20273	5.61372	5.9467	5.7791	5.21468	5.46078	4.99126	4.79571	5.01467	4.38307	4.1468	3.37603
Dil.07g001670.1	black	Pentatricopeptide repeat-containing protein At2g35130 OS=Arabidopsis thaliana GN=At2g35130 PE=3 SV=1	0.398286	4.1859	3.35708	3.47612	3.52092	3.61486	4.1494	3.0162	3.52433	2.97607	3.40782	3.23706	3.13953	2.70594	2.13041	2.90508	2.27946	2.83401
Dil.01g022390.1	black	Probably inactive leucine-rich repeat receptor-like protein kinase At3g28040 OS=Arabidopsis thaliana GN=At3g28040 PE=2 SV=1	0.355977	4.89462	5.09515	5.17007	5.31499	4.96556	4.36495	3.81328	3.86944	4.41595	4.74801	4.84352	4.6231	3.2045	4.03657	4.33936	3.82596	4.17744
Dil.10g007870.1	black	Probable UDP-3-O-acyl-N-acetylglucosamine deacetylase 5, mitochondrial OS=Arabidopsis thaliana GN=LPXC5 PE=1 SV=2	0.318079	2.63699	3.09846	2.67907	2.1237	2.15818	2.02871	3.74603	2.68875	2.3146	2.53975	2.73088	2.96094	1.71758	1.85606	2.13198	1.92953	2.02394
Dil.01g020110.1	black	Probable glutathione peroxidase 2 OS=Arabidopsis thaliana GN=GPX2 PE=1 SV=1	0.12901	3.63896	3.55956	4.21921	3.99595	3.85373	3.63578	3.8994	2.02662	3.08066	4.38069	4.1255	3.37932	2.3237	2.80664	3.40172	2.21628	2.16838
Dil.01g025160.1	greenyellow	Endochitinase EP3 OS=Arabidopsis thaliana GN=EP3 PE=1 SV=1	1.64914	0.106366	0.0380971	0	0	0.0282556	0	2.39033	1.94177	2.75152	2.03103	3.72036	2.48533	1.73057	2.21586	2.62578	1.70703	1.72107
Dil.01g024580.1	greenyellow	Endochitinase EP3 OS=Arabidopsis thaliana GN=EP3 PE=1 SV=1	1.64499	0.106366	0.0380971	0	0	0.0282556	0	2.38717	1.9465	2.75025	2.01829	3.71744	2.4814	1.70295	2.20999	2.63608	1.69957	1.72107
Dil.01g032800.1	greenyellow	/	1.42661	6.83124	6.85708	6.64896	6.39818	6.63559	6.4633	7.11619	8.03946	8.08606	7.89742	7.49353	8.02833	7.40949	7.61382	7.66717	7.3582	7.5031
Dil.01g032720.1	greenyellow	DEAD-box ATP-dependent RNA helicase 58, chloroplastic OS=Arabidopsis thaliana GN=RH58 PE=2 SV=1	1.10286	1.8707	1.83183	1.44237	1.21425	1.14364	1.39196	2.50882	2.5202	2.36378	2.37774	2.24706	2.7717	2.14857	2.39711	2.8208	2.57132	2.80452
Dil.07g009170.1	greenyellow	Mitochondrial amidoxime reducing component 2 OS=Bos taurus GN=MARC2 PE=2 SV=1	0.868726	4.60816	4.19661	3.92429	4.22685	4.19369	4.39781	4.32454	5.5774	5.35403	5.87142	6.0028	6.43701	5.15365	5.72	5.67991	5.65445	5.6865
Dil.01g036660.1	greenyellow	Probable polygalacturonase OS=Vitis vinifera GN=GSVIVT00026920001 PE=1 SV=1	0.764443	4.44455	4.20699	3.78765	3.80105	3.80355	4.16618	6.17776	5.80898	5.49451	5.5895	5.21127	5.72052	5.82162	5.14244	5.18532	5.01902	5.09099
Dil.10g008090.1	greenyellow	/	0.71285	2.57813	1.84259	0.889831	0.935334	1.00651	0.997599	2.39418	2.19778	2.23344	2.41196	2.43776	2.46263	2.21152	2.22977	2.45995	2.20395	2.35258
Dil.01g032280.1	greenyellow	Heat shock 70 kDa protein 8 OS=Arabidopsis thaliana GN=HSP70-8 PE=1 SV=1	0.693057	0.337485	0.382412	2.56014	0.444945	3.55839	0.356266	2.97531	5.71827	5.26091	6.14083	4.87613	6.01001	5.11703	5.89734	5.08006	6.21895	4.98079
Dil.13g013440.1	greenyellow	/	0.515867	4.28951	3.81697	3.24093	2.94692	3.04071	3.2447	3.65705	4.77332	4.39497	4.25651	4.14718	4.07481	4.10961	4.09395	4.12817	3.53713	3.79328
Dil.01g032790.1	greenyellow	Protein trichome birefringence-like 11 OS=Arabidopsis thaliana GN=TBL11 PE=2 SV=1	0.486084	2.52295	2.38086	2.44925	2.40617	2.46372	1.78698	2.38434	3.74714	3.24372	3.02786	3.09265	2.94626	2.75508	3.12122	3.16849	3.16691	3.5506
Dil.01g027040.1	greenyellow	Phosphoenolpyruvate carboxylase kinase 2 OS=Arabidopsis thaliana GN=PPCK2 PE=1 SV=2	0.273152	5.40554	5.36931	4.48947	3.98903	3.85157	4.35991	4.3916	5.569	6.16847	5.58513	5.47429	5.23252	6.19012	4.95169	5.26966	5.28306	5.50497
Dil.15g007050.1	greenyellow	/	0.138946	0.104154	0.0622912	0.118761	0.29242	0.226275	0.465072	0.983566	1.64889	1.38638	0.476204	0.337138	1.38908	1.21479	0.55775	0.800951	1.57369	1.71931
Dil.01g022300.1	greenyellow	Peptidyl-prolyl cis-trans isomerase FKBP65 OS=Arabidopsis thaliana GN=FKBP65 PE=1 SV=1	0.132328	3.8672	5.71349	4.84956	5.04349	4.56911	4.2949	5.99251	7.1814	6.54575	9.01875	6.34116	9.31605	3.7296	5.01048	7.13876	8.22997	8.83521
Dil.07g009080.1	greenyellow	Haloacid dehalogenase-like hydrolase domain-containing protein 3 OS=Bos taurus GN=HDHD3 PE=2 SV=1	0.0670729	5.04426	6.13496	5.18569	5.14395	5.56927	5.93428	5.81993	7.17338	6.45827	6.35253	6.20365	5.99478	6.88776	6.98395	5.60158	6.07576	5.88955
Dil.01g031360.1	pink	Perakine reductase OS=Rauvolfia serpentina GN=PR PE=1 SV=1	8.42328	4.69167	3.77738	2.41374	1.95447	2.05787	2.175	5.75619	5.26503	4.54941	4.55246	4.46365	3.48037	3.76421	3.17303	2.44385	1.78793	1.8036
Dil.01g024850.1	pink	Uncharacterized GPI-anchored protein At1g61900 OS=Arabidopsis thaliana GN=At1g61900 PE=1 SV=1	8.23405	4.63704	4.4469	3.84492	3.70464	3.64395	3.13724	4.86438	4.95775	4.77666	4.31568	4.25238	4.06785	4.261	3.95637	3.58776	3.303	3.09317
Dil.01g024540.1	pink	Uncharacterized GPI-anchored protein At1g61900 OS=Arabidopsis thaliana GN=At1g61900 PE=1 SV=1	8.21133	4.63347	4.44585	3.84158	3.70123	3.63589	3.12805	4.85807	4.95345	4.77202	4.31054	4.24819	4.05821	4.2564	3.95323	3.58497	3.30133	3.0894
Dil.14g002710.1	pink	/	7.68176	3.53245	3.48763	2.52915	1.86149	2.25587	1.69939	4.68241	5.22351	4.89667	3.83735	3.4374	3.21298	3.92067	3.12082	2.74391	1.94761	1.37508
Dil.01g027510.1	pink	Polyubiquitin (Fragment) OS=Acetabularia peniculus PE=3 SV=2	6.87766	4.47953	4.0972	2.84595	2.59372	2.63052	2.82165	4.67389	4.54199	4.09603	3.86145	3.68417	3.4737	4.20598	3.68133	3.39466	2.47346	2.19225
Dil.01g036360.1	pink	Aldehyde dehydrogenase 22A1 OS=Arabidopsis thaliana GN=ALDH22A1 PE=2 SV=2	6.07465	4.77069	4.47066	3.83735	3.68757	3.65027	3.21168	5.15536	5.03111	5.06723	4.62202	4.47853	4.41832	4.65013	4.31355	4.47494	3.94492	3.85202
Dil.13g015890.1	pink	Probable inactive receptor kinase At5g10020 OS=Arabidopsis thaliana GN=At5g10020 PE=1 SV=2	5.96832	2.50447	2.18209	1.99649	1.63158	1.73769	1.90161	3.54737	3.05112	2.7299	2.70957	2.30968	2.22875	2.93439	1.97478	1.80444	1.64609	1.47169
Dil.01g024960.1	pink	/	5.96703	2.61228	2.30955	1.9908	2.18479	2.1809	1.98459	3.70506	3.63613	3.14922	3.12522	3.01408	3.31837	2.64112	1.93	2.15831	1.99305	2.12879
Dil.03g026290.1	pink	/	5.93361	5.42754	4.56177	3.4701	2.58389	3.13824	2.84123	6.03455	5.33317	5.05076	4.24996	3.42879	3.40034	4.41648	4.27729	3.46644	2.00454	2.29186
Dil.13g015060.1	pink	/	5.73514	5.57301	5.30697	3.86654	3.15947	3.19236	2.66646	5.7681	5.80194	5.21403	4.86512	4.86739	4.47576	4.16961	3.15416	2.49697	1.68039	1.0264
Dil.01g022020.1	pink	Kinesin-like protein KIN-12B OS=Arabidopsis thaliana GN=KIN12B PE=1 SV=1	5.64835	0.561794	0.735144	0.173148	0.181213	0.300291	0.167353	1.88899	1.26793	1.49352	1.18386	1.29488	1.16607	1.20273	0.839181	0.476231	0.251343	0.086705
Dil.13g020760.1	pink	THUMP domain-containing protein 1 homolog OS=Drosophila melanogaster GN=CG15014 PE=1 SV=2	5.62575	3.51452	3.01789	2.79546	2.53903	2.45019	2.28891	4.30229	3.4063	3.39009	3.42887	3.28648	3.37924	2.82014	2.76847	2.73136	2.56544	2.47192
Dil.01g026580.1	pink	/	5.583	4.49888	4.71238	3.6491	3.62302	3.53446	3.06004	5.5385	4.75292	4.23327	4.34386	4.1408	4.6188	4.38357	4.23241	3.59868	3.40019	2.98946
Dil.10g008420.1	pink	Glucan endo-1,3-beta-glucosidase 3 OS=Arabidopsis thaliana GN=At2g01630 PE=1 SV=2	5.45014	2.58985	2.52663	1.74819	1.55647	1.70915	1.11401	3.28065	3.12018	2.90404	2.07593	1.95651	1.72448	2.22942	1.9414	1.92153	1.64638	1.45712
Dil.01g020240.1	pink	Biotin synthase, mitochondrial OS=Arabidopsis thaliana GN=BIO2 PE=1 SV=1	5.30198	4.72552	4.49643	3.97089	3.64007	3.1386	3.00778	5.33516	4.70351	4.34929	3.90607	3.78499	3.75103	4.22504	3.82783	3.58782	2.69661	2.12825
Dil.01g026650.1	pink	1-aminocyclopropane-1-carboxylate oxidase homolog 1 OS=Arabidopsis thaliana GN=At1g06620 PE=2 SV=1	5.28226	0.0421157	0	0	0	0.0526413	0.0859834	2.45558	1.88036	1.61844	0.965649	1.05362	0.809859	0.103198	0	0	0	0
Dil.07g008830.1	pink	Probable glucan 1,3-beta-glucosidase A OS=Emericella nidulans (strain FGSC A4 / ATCC 38163 / CBS 112.46 / NRRL 194 / M139) GN=exgA PE=3 SV=2	5.20877	0	0	0	0	0	0	2.5275	2.86517	2.42049	2.61036	2.23079	2.62948	0	0	0	0	0
Dil.10g008020.1	pink	Zinc finger protein VAR3, chloroplastic OS=Arabidopsis thaliana GN=VAR3 PE=1 SV=2	5.20059	1.69737	1.34978	0.843643	0.708559	0.606543	0.559827	2.54449	1.99941	1.65966	1.62819	1.57121	1.67897	1.79849	1.56957	1.47239	1.24607	0.917112
Dil.01g020480.1	pink	Kinesin-like protein KIN-12E OS=Arabidopsis thaliana GN=KIN12E PE=3 SV=1	5.16333	1.57734	2.16094	0.907549	0.78423	0.571168	0.479223	2.56585	2.08602	2.21874	1.62093	1.65411	1.24424	1.19321	1.80903	1.25773	0.632753	0.453367
Dil.09g011900.1	pink	/	4.96617	0.0820163	0	0	0.110947	0	0	2.23422	2.59679	1.70369	1.9113	1.61383	2.52028	0.137695	0	0.159572	0	0
Dil.07g009120.1	pink	Cationic amino acid transporter 5 OS=Arabidopsis thaliana GN=CAT5 PE=1 SV=1	4.85424	0.433798	0.379479	0.180918	0.044305	0.122028	0.226874	1.57047	2.09966	1.48361	1.59819	1.2585	1.59812	0.755593	0.504632	0.676965	0.238019	0.255101
Dil.10g008030.1	pink	/	4.84262	1.93317	1.76796	1.32965	1.40663	1.36891	0.957205	3.2868	2.33515	2.21735	1.91109	2.19941	2.22031	2.00067	1.85399	1.86245	1.59677	1.40542
Dil.01g024930.1	pink	GTPase-activating protein gyp1 OS=Schizosaccharomyces pombe (strain 972 / ATCC 24843) GN=gyp1 PE=3 SV=1	4.32845	1.25725	1.1065	1.43277	1.32996	1.36718	1.16868	2.73573	2.82818	2.70358	2.73406	2.74242	2.54072	1.33124	1.6141	1.56395	1.2495	1.39741
Dil.01g026630.1	pink	/	4.3174	0	0	0	0.301741	0.485403	0.107343	2.1416	2.25258	2.09555	1.74591	0.98609	1.04475	0.070546	0.0341749	0	0	0
Dil.01g032160.1	pink	40S ribosomal protein S18 OS=Arabidopsis thaliana GN=RPS18A PE=1 SV=1	4.26591	8.07821	7.54991	6.96941	6.93985	6.94309	6.69778	8.35724	8.86366	8.33854	7.79393	7.63619	7.8824	8.41362	7.75747	7.57314	7.38466	7.27534
Dil.13g020630.1	pink	Ubiquitin-conjugating enzyme E2 19 OS=Arabidopsis thaliana GN=UBC19 PE=1 SV=1	4.13184	2.18083	1.80044	1.13744	0.832083	1.21376	0.976599	3.00738	3.24763	2.70756	2.34095	2.2386	2.56835	2.87	2.40215	2.05814	1.46581	1.67058
Dil.14g012490.1	pink	Kinesin-like protein KIN-7K, chloroplastic OS=Arabidopsis thaliana GN=KIN7K PE=2 SV=1	4.08106	4.0663	3.78544	3.49929	3.47762	3.56416	3.11173	4.74462	4.11675	4.11743	3.94049	3.77748	3.27426	4.39198	3.95551	3.50219	3.04847	2.75942
Dil.01g021540.1	pink	F-box/kelch-repeat protein At3g06240 OS=Arabidopsis thaliana GN=At3g06240 PE=2 SV=1	3.94057	1.70313	0.937916	1.11742	1.22162	1.40976	1.52411	2.83617	2.92268	2.74841	2.7276	2.95395	2.77127	1.03219	1.01334	0.933595	0.837747	1.0078
Dil.01g024660.1	pink	Peptidyl-prolyl cis-trans isomerase FKBP16-3, chloroplastic OS=Arabidopsis thaliana GN=FKBP16-3 PE=1 SV=2	3.53221	1.51962	0.998045	0.292985	0.106561	0.21637	0.152858	2.18125	1.52044	1.19492	1.15321	0.62763	0.71521	0	0	0	0	0
Dil.13g013730.1	pink	UPF0481 protein At3g47200 OS=Arabidopsis thaliana GN=At3g47200 PE=2 SV=1	3.50301	0	0	0	0	0	0.0211367	3.0407	1.44288	0.704189	1.2919	0.946609	1.30388	0.0216754	0	0.017042	0	0.0460556
Dil.10g007330.1	pink	Heat stress transcription factor A-8 OS=Arabidopsis thaliana GN=HSFA8 PE=2 SV=1	3.43717	3.98784	3.82247	3.57694	3.1575	3.4271	3.25508	4.82258	3.99886	3.8546	3.34476	4.12147	3.41995	4.05735	3.75651	3.35145	2.74443	2.51758
Dil.01g026640.1	pink	1-aminocyclopropane-1-carboxylate oxidase homolog OS=Solanum lycopersicum GN=ACO3 PE=2 SV=1	3.38603	0.286075	0.0721337	0.16556	0.453507	0.678863	0.129775	1.7986	1.37585	1.36178	0.875073	1.14054	0.66807	0.174401	0.00936724	0	0.102858	0.146144
Dil.01g020220.1	pink	Probable glutathione peroxidase 2 OS=Arabidopsis thaliana GN=GPX2 PE=1 SV=1	3.1033	2.86843	2.04434	2.05662	1.1118	1.23886	0.987429	3.46273	1.79265	2.01498	2.09309	1.88895	1.53368	2.0349	0.934738	0.807735	0.446757	0.419029
Dil.03g025970.1	pink	/	2.90601	4.46007	4.12121	3.67347	3.24296	3.57622	3.26772	4.51898	4.08056	3.96682	4.30356	4.12815	3.44685	3.48573	3.52161	2.57486	2.68656	2.61099
Dil.01g022610.1	pink	Integrin-linked protein kinase 1 OS=Arabidopsis thaliana GN=ILK1 PE=1 SV=1	2.87556	2.16018	2.09935	1.21901	1.22522	1.44957	1.7722	3.01116	2.04251	2.26152	1.98828	2.40021	2.52991	2.08618	1.95752	1.7706	1.08316	0.98846
Dil.10g008000.1	pink	1-aminocyclopropane-1-carboxylate oxidase homolog 11 OS=Arabidopsis thaliana GN=At5g59530 PE=2 SV=1	2.67123	4.17085	3.99484	2.72948	2.30105	2.65837	2.64299	3.65508	5.08363	5.62389	4.96584	4.79184	4.35975	3.41876	3.61841	2.9907	1.8896	2.0163
Dil.01g031610.1	pink	Protein NETWORKED 1A OS=Arabidopsis thaliana GN=NET1A PE=1 SV=1	2.48994	5.03233	4.37632	3.51934	3.74217	4.05258	3.41475	5.5898	5.3378	5.48635	4.69051	4.85991	3.99775	5.02657	4.9589	4.43724	4.66888	4.04658
Dil.01g031920.1	pink	/	2.37124	1.02219	0.982624	0.511435	0.709843	0.58968	0.933495	4.00926	1.93779	1.1972	1.69807	1.79148	2.19858	1.41633	0.643209	0.705196	0.331137	1.12534
Dil.13g013640.1	pink	UPF0481 protein At3g47200 OS=Arabidopsis thaliana GN=At3g47200 PE=2 SV=1	2.22879	0.0216754	0.0673354	0.0432978	0.00456851	0.0528239	0.0542224	3.34203	2.07555	1.48638	0.604325	0.248076	0.148909	0	0	0	0	0
Dil.10g007950.1	pink	1-aminocyclopropane-1-carboxylate oxidase homolog 3 OS=Arabidopsis thaliana GN=At1g06650 PE=2 SV=1	2.17289	1.70794	1.56159	0.883708	0.586131	0.745325	0.732212	1.25588	1.92468	2.37216	1.76996	1.73219	1.35919	0.711993	0.469578	0.567859	0.28007	0.301138
Dil.01g031250.1	pink	Calmodulin-like protein 11 OS=Arabidopsis thaliana GN=CML11 PE=2 SV=1	2.12795	4.65184	4.02725	2.52875	2.85811	2.75201	2.52559	4.90909	3.02678	3.49098	4.5668	3.12156	3.26424	3.37563	2.72858	1.57766	1.90353	1.25054
Dil.13g015900.1	pink	Probable inactive receptor kinase At5g10020 OS=Arabidopsis thaliana GN=At5g10020 PE=1 SV=2	2.10719	2.42757	2.5364	1.92936	2.11781	2.26308	2.53991	4.04015	3.07762	2.69103	2.68695	2.42038	2.36494	3.43756	2.37746	2.04939	1.76976	1.69425
Dil.10g008370.1	pink	Protein TIFY 6B OS=Arabidopsis thaliana GN=TIFY6B PE=1 SV=1	1.56134	5.34291	4.59281	3.98672	3.62118	3.82415	4.0793	5.10365	5.13371	5.02933	4.77811	5.23915	4.7977	5.60292	4.88628	4.76402	4.63527	4.14499
Dil.01g031570.1	pink	VAN3-binding protein OS=Arabidopsis thaliana GN=VAB PE=1 SV=1	1.5176	0.986683	0.698997	0.203655	0.119958	0.136326	0.181087	1.9253	0.457067	0.980467	0.663577	1.44668	0.311638	0.97706	0.677829	0.583629	0.247823	0.201723
Dil.01g032680.1	pink	Mitogen-activated protein kinase kinase kinase NPK1 OS=Nicotiana tabacum GN=NPK1 PE=1 SV=1	1.37749	2.77708	3.56659	2.81808	2.25638	2.46981	1.94115	3.03786	3.53248	3.93786	3.06736	2.86774	2.15676	2.65851	3.43256	2.93328	2.38242	1.72568
Dil.01g031160.1	pink	Guanine nucleotide-binding protein subunit gamma 2 OS=Arabidopsis thaliana GN=GG2 PE=1 SV=1	1.1562	3.41615	3.15249	3.06429	3.22241	3.11015	3.14492	3.57181	4.09485	3.72806	3.82065	3.46724	4.28806	3.73921	3.24271	2.91239	2.44454	2.34484
Dil.13g015910.1	pink	NDR1/HIN1-like protein 13 OS=Arabidopsis thaliana GN=NHL13 PE=2 SV=1	1.06344	7.42436	7.5513	7.02772	6.0207	5.53646	5.62356	7.38195	7.4208	7.39206	7.64972	7.16304	7.05532	6.72613	7.78729	6.58311	6.72565	6.01529
Dil.01g032700.1	pink	Uncharacterized GPI-anchored protein At3g06035 OS=Arabidopsis thaliana GN=At3g06035 PE=2 SV=1	0.996221	4.69312	5.15931	4.87357	4.7776	4.90122	3.8818	5.35855	5.61488	5.81313	5.00953	5.16148	4.26759	5.26303	5.6068	4.83339	4.53931	4.30896
Dil.10g008320.1	pink	Cysteine-rich repeat secretory protein 12 OS=Arabidopsis thaliana GN=CRRSP12 PE=1 SV=2	0.931938	5.83557	4.91552	4.2479	4.20758	3.901	3.78062	4.69355	5.59371	4.99724	5.07354	5.14519	5.0716	3.72907	3.71756	4.18986	3.69758	4.10959
Dil.01g021840.1	pink	/	0.692996	1.33384	2.0135	1.86426	0.901216	0.830148	0.211585	2.00749	1.79005	1.85582	0.813703	0.905904	1.10322	0.840967	1.17204	1.20369	0.5848	0.701646
Dil.09g012000.1	purple	Patatin-like protein 2 OS=Arabidopsis thaliana GN=PLP2 PE=1 SV=1	16.2438	3.34436	2.97526	0.711403	0.393885	0.145885	0	5.77044	2.79817	1.4102	0.481863	0.163643	0.171489	2.77698	0.805744	0.748036	0.0466028	0.0189522
Dil.01g021060.1	purple	/	13.7977	2.18746	1.7165	0.859493	0.654562	0.614834	0.60971	2.65393	1.51449	0.797493	1.08849	0.608533	0.682907	1.62727	1.03269	1.27577	0.546842	0.496653
Dil.10g007400.1	purple	Transcription factor TCP7 OS=Arabidopsis thaliana GN=TCP7 PE=1 SV=1	13.4977	4.79565	4.42902	2.7641	2.68308	2.25329	1.74692	6.15464	4.64967	3.58666	3.26005	2.83123	3.01546	4.15786	3.38061	2.46812	1.92058	1.60578
Dil.09g011860.1	purple	B3 domain-containing protein At5g42700 OS=Arabidopsis thaliana GN=At5g42700 PE=2 SV=2	13.1378	1.57373	1.28125	0.29886	0.0785934	0.0329166	0.15835	1.77128	0.739036	0.583826	0.104631	0.158046	0.223483	0.915917	0.485065	0.16264	0.0268232	0
Dil.10g007450.1	purple	Inactive leucine-rich repeat receptor-like serine/threonine-protein kinase At1g60630 OS=Arabidopsis thaliana GN=At1g60630 PE=2 SV=1	13.0683	3.23515	2.76861	2.24557	1.91707	1.97013	1.52205	4.68336	3.32682	2.60269	1.8452	2.18738	1.61819	3.0631	2.51881	1.87606	1.77955	1.55323
Dil.10g007460.1	purple	Inactive leucine-rich repeat receptor-like serine/threonine-protein kinase At1g60630 OS=Arabidopsis thaliana GN=At1g60630 PE=2 SV=1	12.744	3.4572	2.63709	1.22344	0.74825	1.33944	0.908787	4.9952	3.4394	2.28838	0.994703	1.0916	0.417867	2.9897	2.29449	1.01618	0.494781	0.374063
Dil.10g007920.1	purple	Histone-lysine N-methyltransferase setd3 OS=Callithrix jacchus GN=SETD3 PE=3 SV=2	12.4125	2.54206	2.13366	1.55949	1.39369	1.0455	0.803416	3.14816	2.48677	1.99468	1.55671	1.38156	1.44565	2.31308	1.63829	1.87594	1.31239	1.35974
Dil.01g032220.1	purple	Serine/threonine-protein kinase WNK1 OS=Arabidopsis thaliana GN=WNK1 PE=1 SV=1	12.1882	2.77398	2.40986	1.45349	0.762111	0.765235	1.10284	3.76754	1.90413	2.01896	1.36426	1.22123	0.747682	2.57486	1.49142	1.2795	0.209104	0.153543
Dil.01g032450.1	purple	Linoleate 9S-lipoxygenase 5 OS=Arabidopsis thaliana GN=LOX5 PE=2 SV=2	10.9714	2.53172	1.46349	0.98924	1.1081	0.641844	0.358901	3.75294	2.36485	1.2585	1.0133	0.876276	1.15448	2.37669	0.742546	1.53897	0.612965	0.685328
Dil.01g031450.1	purple	Protein TIFY 4B OS=Arabidopsis thaliana GN=TIFY4B PE=1 SV=1	10.9401	3.67193	3.64939	3.1103	2.81826	2.91932	2.72251	5.11663	3.79777	3.70141	3.33923	3.30907	3.20137	3.90316	3.44279	3.30118	2.6368	2.61578
Dil.01g032490.1	purple	Mavicyanin OS=Cucurbita pepo PE=1 SV=1	10.6123	0.883078	0.66742	0.189614	0.224973	0.124462	0	2.38798	1.24104	0.653088	0.236866	0.538645	0.404234	0.732874	0.402066	0.540777	0.0431023	0.0376381
Dil.01g026490.1	purple	/	10.5453	3.94144	3.56216	2.41596	1.87009	1.70105	1.90206	4.20782	3.6201	3.22635	2.70044	2.05142	2.42918	3.43796	2.74174	3.00001	2.36038	2.16798
Dil.13g014790.1	purple	Photosystem II 5 kDa protein, chloroplastic OS=Petunia hybrida PE=1 SV=1	10.3585	2.15414	1.03354	0.228872	0.211958	0.0621756	0.0605128	4.71095	1.30651	0.145387	0.0421106	0.0990626	0	2.44208	1.04893	0.258469	0.141702	0.169886
Dil.14g007160.1	purple	L-type lectin-domain containing receptor kinase VIII.1 OS=Arabidopsis thaliana GN=LECRK81 PE=2 SV=1	10.0961	2.94619	1.86034	1.0674	0.962919	0.589332	0.695283	3.8095	2.73245	2.1068	1.80885	1.61069	1.46122	3.16889	1.43101	1.24707	0.805358	0.901401
Dil.01g032110.1	purple	Cysteine synthase OS=Citrullus lanatus PE=1 SV=1	10.094	5.26204	4.94797	3.674	2.66779	2.73728	2.69552	5.64624	5.24828	4.48038	3.69854	3.58563	3.63212	4.73015	4.02701	3.91552	3.5079	2.7279
Dil.14g012580.1	purple	E3 ubiquitin-protein ligase SINAT2 OS=Arabidopsis thaliana GN=SINAT2 PE=1 SV=1	9.74597	3.62398	3.40907	2.78071	2.27322	2.57616	2.27009	3.52443	3.29721	2.91758	2.61004	2.22732	2.51946	3.56237	2.92812	2.87323	2.23083	2.25789
Dil.10g008250.1	purple	/	9.73945	2.37076	3.1457	0.968218	0.186963	0.582675	0.171881	4.04193	2.03242	1.18678	0.339376	0	0	0.953057	0.861354	0.50704	0.204438	0
Dil.13g014800.1	purple	/	9.70607	2.13326	1.88342	0.417898	0.196915	0.22378	0.182512	3.28805	1.12183	0.289212	0.0991511	0.0233826	0.0338094	0.437142	0.169867	0.0351753	0	0
Dil.01g021050.1	purple	Sn1-specific diacylglycerol lipase beta OS=Homo sapiens GN=DAGLB PE=1 SV=2	9.61238	2.40898	2.07121	1.14299	1.07363	0.914032	0.848428	2.81338	1.87415	1.41888	1.25519	0.900486	1.1819	2.40985	1.925	1.89535	1.34784	1.00351
Dil.13g020380.1	purple	Protein GAST1 OS=Solanum lycopersicum GN=GAST1 PE=2 SV=1	9.49202	3.12255	1.16328	0	0	0.185947	0	7.11539	3.96104	2.67836	1.0308	0.497432	0	2.08612	0.598604	0	0	0
Dil.01g020610.1	purple	Probable methyltransferase PMT19 OS=Arabidopsis thaliana GN=At2g43200 PE=3 SV=1	9.33744	3.96296	3.61871	2.84691	2.84401	2.75233	2.47679	4.13346	2.99767	2.69527	2.52607	2.28306	2.65947	3.52811	2.54353	2.74668	2.25543	2.25293
Dil.01g020690.1	purple	/	8.77828	1.46841	0.792051	0.1466	0	0.0473173	0.0842956	2.11172	1.40979	1.02545	0.943242	0.436641	0.301266	0.698762	0.308164	0.400203	0.136989	0.127493
Dil.03g025950.1	purple	Protein NUCLEAR FUSION DEFECTIVE 4 OS=Arabidopsis thaliana GN=NFD4 PE=3 SV=1	8.63469	4.67132	4.18169	3.03235	2.62636	3.0991	3.10637	5.01483	4.41612	3.36325	3.2311	3.31724	3.23056	4.23177	4.26762	3.27799	2.40028	2.52547
Dil.01g032880.1	purple	Basic 7S globulin 2 OS=Glycine max PE=1 SV=1	8.48559	6.89713	5.48687	4.58075	4.45274	4.54046	4.65141	6.48642	5.65257	4.86486	4.47226	4.8786	4.62365	5.58198	4.41134	4.43921	3.53359	3.76601
Dil.01g026760.1	purple	1-aminocyclopropane-1-carboxylate oxidase homolog 1 OS=Arabidopsis thaliana GN=At1g06620 PE=2 SV=1	8.47086	1.72378	1.18649	0.579526	0.236491	0.11928	0.25551	1.57435	1.53673	0.79494	0.511032	0.596602	0.558353	0.80737	0.342729	0.444187	0.157479	0.216981
Dil.01g032840.1	purple	Basic 7S globulin OS=Glycine max GN=BG PE=1 SV=2	8.46604	2.3726	2.41073	1.00252	0.143598	0	0	3.93504	2.73553	1.61062	0.410442	0.0561687	0	2.87001	1.9376	2.32431	0.542959	0.347209
Dil.10g007200.1	purple	Binding partner of ACD11 1 OS=Arabidopsis thaliana GN=BPA1 PE=1 SV=1	7.98456	5.86152	5.46622	4.792	4.83269	4.87364	4.5837	6.26485	5.76789	5.51752	5.44654	5.08118	5.31032	5.68565	4.83015	4.89855	4.67006	4.55232
Dil.01g031900.1	purple	Protein MARD1 OS=Arabidopsis thaliana GN=MARD1 PE=2 SV=2	7.69912	4.07702	4.01061	2.94457	2.96709	2.91878	2.76667	5.47524	3.54692	3.08801	3.59008	3.75033	3.04272	3.70481	3.21078	2.74195	2.64923	2.57649
Dil.01g032590.1	purple	/	7.51068	0.842994	0.44599	0	0.0270177	0.153718	0.12462	4.28535	0.811212	0.437639	0.34643	0.0309406	0.125797	1.98408	0.24634	0.0857714	0.148363	0.0942113
Dil.10g007390.1	purple	Photosystem II stability/assembly factor HCF136, chloroplastic OS=Arabidopsis thaliana GN=HCF136 PE=1 SV=1	7.49621	2.29284	2.31798	1.47111	1.21662	1.10822	0.854152	2.53543	1.94735	1.77008	1.2805	1.1099	0.871348	1.33249	1.45154	1.69537	1.10309	0.787539
Dil.07g009310.1	purple	Protein PLASTID TRANSCRIPTIONALLY ACTIVE 14 OS=Arabidopsis thaliana GN=PTAC14 PE=1 SV=1	7.41462	2.19556	1.1771	0.797543	0.80238	0.979018	0.763518	2.51934	1.41011	0.877106	0.876487	0.688277	0.89752	1.26193	0.767173	0.986321	1.08627	0.725631
Dil.03g026010.1	purple	Glycerol kinase OS=Arabidopsis thaliana GN=GLPK PE=1 SV=1	7.21661	4.69858	2.98698	2.44649	1.90904	1.53233	1.38963	3.98112	2.58608	1.75493	1.04723	0.960019	0.536899	3.70849	2.55079	2.26191	1.09583	0.776919
Dil.13g015090.1	purple	ABC transporter G family member 15 OS=Arabidopsis thaliana GN=ABCG15 PE=2 SV=2	7.19736	1.51881	2.2466	1.10065	0.567486	0.613203	0.485854	3.1697	1.08569	1.16375	0.651181	0.639842	0.43164	0.770618	0.861387	0.889231	0.0730387	0.350676
Dil.13g014850.1	purple	Cinnamoyl-CoA reductase 1 OS=Arabidopsis thaliana GN=CCR1 PE=1 SV=1	7.02277	7.4256	6.98986	5.85428	5.63099	5.86052	6.1619	7.61763	6.85269	6.25596	5.92944	5.88233	5.50737	7.4205	6.51197	5.99485	5.08621	4.28364
Dil.13g015100.1	purple	ABC transporter G family member 13 OS=Arabidopsis thaliana GN=ABCG13 PE=2 SV=1	6.81821	1.52996	2.39369	1.37252	0.6395	0.5352	0.432574	3.37647	1.26777	1.32987	1.08638	0.381077	0.538312	1.0748	0.831308	0.946283	0.308104	0.485485
Dil.13g013760.1	purple	/	6.73517	2.27137	1.96639	1.82811	1.70685	1.87933	1.58562	4.25934	2.38435	1.97592	1.76281	1.73519	1.65309	2.41415	2.19416	1.98806	2.19626	1.48015
Dil.03g026000.1	purple	Glycerol kinase OS=Arabidopsis thaliana GN=GLPK PE=1 SV=1	6.63225	4.46621	2.99126	2.47291	2.125	1.74192	1.37514	3.69843	2.61974	2.05417	1.13963	1.12356	0.618039	3.16334	2.36163	2.28495	0.885563	0.667371
Dil.14g012600.1	purple	DNA-3-methyladenine glycosylase OS=Arabidopsis thaliana GN=MAG PE=2 SV=1	6.41338	3.30896	3.10381	2.23565	2.08349	1.92441	1.78464	3.3226	2.8649	2.09865	2.18513	1.60433	2.17137	2.72165	2.09399	2.40254	1.8934	2.40255
Dil.01g020700.1	purple	2,3-dimethylmalate lyase OS=Eubacterium barkeri GN=Dml PE=1 SV=1	6.27811	1.5923	0.69208	0.091146	0.0473411	0.0547022	0.135136	2.82135	2.17957	1.09416	1.00974	0.854965	0.787156	1.0327	0.646939	0.590805	0.356319	0.467775
Dil.10g008340.1	purple	/	6.20411	8.33848	7.62464	6.60508	6.41549	6.1188	6.09546	8.03408	8.64881	7.7183	6.73287	6.53951	6.70498	8.16509	7.29293	6.54264	6.11407	6.24854
Dil.01g021610.1	purple	Phosphoglucan, water dikinase, chloroplastic OS=Arabidopsis thaliana GN=GWD3 PE=1 SV=1	6.16188	4.53458	4.30632	3.79263	3.18345	3.19492	3.11966	4.4647	4.06056	3.85647	3.36738	3.67912	3.59477	4.79206	3.838	4.00399	3.50507	3.04736
Dil.10g007320.1	purple	Heat stress transcription factor A-8 OS=Arabidopsis thaliana GN=HSFA8 PE=2 SV=1	6.03453	3.63546	3.53003	1.83702	1.70086	1.73727	0.72731	4.4007	3.09864	3.00368	1.34553	2.19202	0.560205	1.65956	1.9024	1.90788	0.751737	0.621018
Dil.01g026740.1	purple	1-aminocyclopropane-1-carboxylate oxidase homolog 1 OS=Arabidopsis thaliana GN=At1g06620 PE=2 SV=1	5.97545	2.79591	2.18668	1.05711	0.395665	0.611951	0.471337	2.09229	1.41018	1.13178	0.330875	0.425186	0.222734	2.53311	1.99475	1.62197	0.487566	0.392563
Dil.01g031720.1	purple	Type IV inositol polyphosphate 5-phosphatase 7 OS=Arabidopsis thaliana GN=IP5P7 PE=1 SV=1	5.95258	1.59465	1.80382	0.615787	0.430911	0.538742	0.502678	2.23541	1.44203	1.23794	1.3983	0.847286	1.32478	1.89317	1.0476	1.21349	0.801345	0.610078
Dil.10g007710.2	purple	RNA-dependent RNA polymerase 1 OS=Arabidopsis thaliana GN=RDR1 PE=2 SV=1	5.85872	4.25156	3.93451	3.19381	3.35455	3.45137	3.24458	4.90906	3.53522	3.125	3.07754	3.36354	2.29326	3.90336	3.42782	3.15205	2.54835	2.23223
Dil.10g007110.2	purple	G-type lectin S-receptor-like serine/threonine-protein kinase At1g34300 OS=Arabidopsis thaliana GN=At1g34300 PE=2 SV=1	5.54829	1.51947	0.888184	0.68502	1.13819	0.756433	0.483235	3.40857	1.71091	1.0773	0.826275	1.06879	1.17252	0.990571	0.658019	0.346355	0.209838	0.23087
Dil.14g006280.1	purple	/	5.17715	0.579827	0.571211	0.224412	0.130637	0.299848	0.30114	2.65364	0.81013	0.802967	0.325844	0.758868	0.4118	0.699742	0.500082	0.77049	0.363918	0.339673
Dil.09g011940.1	purple	/	5.0923	1.2451	0.516844	0.248813	0.0524984	0.214974	0.298364	2.52103	0.310798	0.18747	0.13206	0.0909993	0.60902	0.316535	0.172665	0.1326	0.122154	0.22123
Dil.01g022260.1	purple	Transcription factor bHLH62 OS=Arabidopsis thaliana GN=BHLH62 PE=2 SV=1	4.82298	0.288464	0.151502	0.18382	0.0169142	0	0	2.64973	0.490587	0.166515	0	0	0	1.81027	0.647117	0.429864	0	0
Dil.01g022000.1	purple	Transcription factor bHLH62 OS=Arabidopsis thaliana GN=BHLH62 PE=2 SV=1	4.77352	0.288627	0.151592	0.183929	0	0	0	2.65405	0.490847	0.166614	0	0	0	1.83155	0.647444	0.444986	0	0
Dil.01g024030.1	red	Nuclear pore complex protein NUP160 OS=Arabidopsis thaliana GN=NUP160 PE=1 SV=2	2.4491	1.83193	1.73764	1.50407	1.57749	1.62088	1.73081	0.41163	0.354161	0.343247	0.249824	0.248351	0.485168	0.111496	0.209422	0.212165	0.144563	0.378737
Dil.10g008190.1	red	1-aminocyclopropane-1-carboxylate oxidase homolog 4 OS=Arabidopsis thaliana GN=At1g03400 PE=2 SV=1	2.31532	4.94859	4.5887	4.46292	4.42771	4.21784	4.46238	1.75167	0.50848	0.460048	0.353015	0.368541	0.668003	1.26728	1.50832	1.79474	1.31813	1.57648
Dil.01g020870.1	red	2,3-dimethylmalate lyase OS=Eubacterium barkeri GN=Dml PE=1 SV=1	2.04571	1.91718	1.86552	1.7576	2.00201	2.09438	1.99107	0.678674	0.76583	0.736023	0.620612	0.752272	0.936245	0.807511	0.848176	0.968396	1.12472	1.26485
Dil.09g011970.1	red	Probable carboxylesterase 2 OS=Arabidopsis thaliana GN=CXE2 PE=2 SV=1	1.89453	1.21981	0.806725	1.68151	1.54318	1.46728	1.30284	0.93006	0.269061	0.489128	0.416965	0.463429	0.303008	0.272141	0.422094	0.121567	0.162815	0.274367
Dil.13g016760.1	red	/	1.70174	2.59614	2.57029	2.8396	2.63389	3.05113	2.44547	2.70343	1.64284	1.44022	1.77176	1.75664	1.71324	1.50646	1.76986	1.55816	1.56035	1.38861
Dil.13g016840.1	red	Cysteine proteinase inhibitor OS=Vigna unguiculata PE=1 SV=1	1.49326	10.3463	10.121	9.90816	9.7095	9.87659	10.1773	8.041	8.39104	8.51192	8.57044	8.82247	8.59226	8.61774	9.11597	8.78731	8.58679	8.65617
Dil.01g020390.1	red	Fatty acyl-CoA reductase 2 OS=Arabidopsis thaliana GN=FAR2 PE=1 SV=2	1.35387	0.527853	0.865554	1.45785	2.26704	1.99168	0.833004	0	0	0	0	0	0	0	0	0	0	0
Dil.01g031860.1	red	Uncharacterized N-acetyltransferase p20 OS=Bacillus licheniformis GN=p20 PE=4 SV=1	1.18621	4.41919	3.97998	2.84166	3.23939	3.49768	3.25532	3.21299	1.96673	1.5078	1.44867	2.23254	1.93081	2.27827	1.46084	1.36772	1.29013	1.28475
Dil.13g015030.1	red	ABC transporter G family member 15 OS=Arabidopsis thaliana GN=ABCG15 PE=2 SV=2	0.985244	5.27218	5.23985	7.07004	7.27606	7.04667	6.71428	5.68812	4.48095	4.93033	5.06913	5.99355	3.83934	4.47549	4.77491	5.08439	5.15698	4.74717
Dil.15g007070.1	red	Transcription factor MYB86 OS=Arabidopsis thaliana GN=MYB86 PE=2 SV=1	0.882354	0.215567	0.509818	1.7649	2.00206	1.40588	0.775251	0.445068	0	0.368215	0.540209	0.680797	0.512025	0.0360691	0.0214338	0.0204602	0	0.0415505
Dil.13g015020.1	red	/	0.858806	1.4048	1.2444	2.7494	3.31309	3.09602	3.01784	0.641244	0.745567	0.821248	1.24824	2.61055	1.15102	0.462573	0.995514	1.12912	1.21837	1.78392
Dil.01g017740.1	red	RING-H2 finger protein ATL13 OS=Arabidopsis thaliana GN=ATL13 PE=2 SV=2	0.848151	1.46825	1.21831	1.88174	1.40365	1.30432	1.50619	1.96869	0.112128	0.233488	0.823455	0.932703	0.389875	0.75359	0.435929	0.818329	0.324099	0.125149
Dil.13g020460.1	red	/	0.630511	2.26819	2.50658	3.29761	3.48079	3.28692	3.08742	0.17233	0.857175	1.33728	2.17275	2.27239	2.88558	0.51343	0.92888	1.59585	2.35241	2.59498
Dil.07g001730.1	red	Nuclear-pore anchor OS=Arabidopsis thaliana GN=NUA PE=1 SV=1	0.591928	1.90367	2.66341	3.2468	3.57719	3.84156	3.37253	1.58598	1.92608	1.83042	2.96584	2.40215	3.38188	1.52664	1.66021	2.51902	2.40589	2.72325
Dil.01g022360.1	red	30S ribosomal protein S1, chloroplastic OS=Spinacia oleracea GN=RPS1 PE=1 SV=1	0.560574	1.50089	1.40949	1.03734	0.604895	1.12002	1.18508	1.78643	0.482598	0.200663	0.527557	0.1711	0.175962	0.631664	0.553103	0.429664	0.350307	0.271158
Dil.01g023730.1	red	Thioredoxin-like fold domain-containing protein MRL7L, chloroplastic OS=Arabidopsis thaliana GN=MRL7L PE=2 SV=1	0.442648	2.40861	2.89446	2.81492	2.95622	3.02622	3.82707	2.38165	1.8611	1.81741	1.83519	1.61326	2.31829	2.26143	2.51965	2.53823	1.85357	1.74772
Dil.01g022290.1	red	Cysteine proteinase inhibitor B OS=Helianthus annuus PE=1 SV=1	0.422368	0	0.458691	0.589191	1.20515	2.1847	2.64484	0.0551147	0	0.124115	0	0.174247	0.188382	0	0.081001	0.140856	0.519509	0.663503
Dil.01g036700.1	red	Probable polygalacturonase OS=Vitis vinifera GN=GSVIVT00026920001 PE=1 SV=1	0.398744	4.199	4.03413	3.61121	3.52577	3.39573	3.70346	3.46912	3.36291	2.32064	1.91528	0	2.12619	2.83343	1.36231	0.790508	0.878652	1.00796
Dil.01g025320.1	red	Endochitinase EP3 OS=Arabidopsis thaliana GN=EP3 PE=1 SV=1	0.312815	0	0.262186	3.83707	4.46165	4.51171	6.11018	0.0404025	0.610518	1.25524	1.44219	0.778716	2.12112	2.22369	0.586875	2.82566	1.95693	2.67323
Dil.13g019410.1	red	Cytochrome P450 94A1 OS=Vicia sativa GN=CYP94A1 PE=2 SV=2	0.311615	2.08463	1.75336	2.03807	2.12358	1.95068	2.08026	3.02677	1.39872	1.14458	1.44708	1.69781	1.48769	1.36762	0.802339	1.22392	1.37872	1.59053
Dil.01g032850.1	red	Basic 7S globulin OS=Glycine max GN=BG PE=1 SV=2	0.237129	6.26485	4.13365	4.32595	5.27252	5.29389	6.02317	5.33194	3.7908	3.32583	3.89825	3.95605	4.19539	5.88239	2.84444	2.76305	2.91775	2.10417
Dil.15g006950.1	salmon	Tryptophan aminotransferase-related protein 2 OS=Arabidopsis thaliana GN=TAR2 PE=2 SV=1	2.296	2.3122	2.06669	1.80323	1.05739	1.32712	1.32096	0.164675	0.734451	0.770778	0.704111	0.575558	0.448873	1.13211	1.22744	1.40702	0.658277	0.496783
Dil.15g006940.1	salmon	Tryptophan aminotransferase-related protein 2 OS=Arabidopsis thaliana GN=TAR2 PE=2 SV=1	2.17558	3.08174	2.89752	2.62628	2.06733	2.05753	2.15018	0.401081	1.35504	1.30458	1.01487	1.03895	0.677111	1.66026	1.91925	1.84487	1.38099	0.933268
Dil.01g022670.1	salmon	2-alkenal reductase (NADP(+)-dependent) OS=Nicotiana tabacum GN=DBR PE=1 SV=1	2.02609	5.08495	4.78396	3.05729	2.64582	3.01724	3.05153	2.02613	1.54015	1.34561	0.994063	0.841725	1.31526	3.0125	2.39672	1.7927	0.944636	0.823543
Dil.01g026620.1	salmon	1-aminocyclopropane-1-carboxylate oxidase homolog 1 OS=Arabidopsis thaliana GN=At1g06620 PE=2 SV=1	1.97574	3.87888	4.26242	2.93735	1.72619	1.21971	1.13844	0.168699	0.565424	0.842129	0.764863	0.305777	0.471946	1.82694	2.08441	1.65558	0.84436	0.455401
Dil.01g032360.1	salmon	Primary amine oxidase 2 OS=Arabidopsis thaliana GN=At1g31672 PE=3 SV=1	1.82932	6.79095	6.34579	4.51906	3.15877	3.92596	4.06278	2.75721	3.81294	2.88759	1.51329	1.94606	1.12102	4.64161	4.39164	2.73538	1.5443	0.999785
Dil.01g027410.1	salmon	Putative protein phosphatase 2C-like protein 44 OS=Arabidopsis thaliana GN=At3g23360 PE=5 SV=1	1.19063	2.35138	1.82275	1.11401	0.478953	0.415204	0.603813	1.17822	0.569019	0.334558	0.212214	0.0559837	0.219438	1.11469	0.910571	0.688025	0.224934	0.21321
Dil.01g020470.1	salmon	Peroxisomal (S)-2-hydroxy-acid oxidase GLO4 OS=Arabidopsis thaliana GN=GLO4 PE=2 SV=1	1.16077	5.93093	5.33324	4.80367	4.81948	4.53967	4.67216	3.25956	4.08428	3.66953	3.85955	3.71625	4.00171	4.81161	4.34447	4.56717	4.40641	4.29846
Dil.01g036380.1	salmon	Universal stress protein A-like protein OS=Arabidopsis thaliana GN=At3g01520 PE=1 SV=2	0.910203	8.72483	8.49025	7.68217	7.37708	7.39475	7.28466	7.79321	7.47474	7.16042	6.82534	6.13863	6.07873	7.34992	7.19528	6.86103	6.33296	5.53661
Dil.01g023480.1	salmon	2-alkenal reductase (NADP(+)-dependent) OS=Nicotiana tabacum GN=DBR PE=1 SV=1	0.891636	2.49886	2.52644	1.4085	0.854916	0.875845	1.09173	0.988063	0.0325556	0.0315881	0.0540617	0.339912	0.809856	1.41355	2.02136	1.40894	0.588128	0.378639
Dil.01g032600.1	salmon	Probable membrane-associated kinase regulator 1 OS=Arabidopsis thaliana GN=MAKR1 PE=1 SV=1	0.460036	5.52695	5.33019	5.782	5.4792	5.09635	5.31455	3.84722	4.9525	4.8509	4.54564	4.90268	3.93054	5.22266	5.22601	5.26752	5.02738	4.60159
Dil.01g021270.1	salmon	Putative lipid-transfer protein DIR1 OS=Arabidopsis thaliana GN=DIR1 PE=1 SV=1	0.123002	3.95968	3.28171	1.80578	2.35906	3.48798	4.49288	4.26082	2.43205	1.86961	1.365	1.89735	0.546317	3.56699	3.63248	2.5603	0.301371	0.526485
Dil.01g027440.1	salmon	dCTP pyrophosphatase 1 OS=Mus musculus GN=Dctpp1 PE=1 SV=1	0.107565	3.04153	1.00707	0.502365	0.338697	0.471477	1.0699	0.905025	0.569648	1.02762	0	0.704551	0.249098	0.554151	0.39767	1.43419	0.176443	0
Dil.10g008500.1	turquoise	Protein PLANT CADMIUM RESISTANCE 2 OS=Arabidopsis thaliana GN=PCR2 PE=1 SV=1	10.0164	5.52679	6.7932	6.84275	7.046	7.13834	7.2105	0.344973	0.954929	1.13763	0.74211	1.21214	0.989075	7.84638	8.30399	7.65346	7.7213	7.55202
Dil.01g021990.1	turquoise	DNA topoisomerase 3-beta OS=Arabidopsis thaliana GN=At2g32000 PE=2 SV=1	9.73038	3.09995	3.20222	3.38391	3.5421	3.55239	3.48119	0.0269039	0.337914	0.698775	0.462437	1.14175	0.264233	3.98828	3.84828	3.86989	4.0013	3.92335
Dil.01g026730.1	turquoise	1-aminocyclopropane-1-carboxylate oxidase homolog 1 OS=Arabidopsis thaliana GN=At1g06620 PE=2 SV=1	9.54588	3.29213	3.44982	3.36554	3.23552	3.39492	2.82525	0.0164122	0	0.0454816	0	0.0130649	0	3.11137	3.37663	3.22941	3.03445	2.33983
Dil.10g008200.1	turquoise	1-aminocyclopropane-1-carboxylate oxidase homolog 5 OS=Arabidopsis thaliana GN=2A6 PE=2 SV=2	9.25319	4.40235	5.43709	5.36414	5.28897	5.18433	5.2845	2.68748	2.34645	2.34018	2.21271	1.97395	2.25164	4.82096	5.50079	5.88345	5.57449	5.71832
Dil.01g024060.1	turquoise	/	8.88298	3.46757	3.58077	3.88523	4.26339	4.32728	4.18795	1.84515	1.78863	2.07531	2.04587	1.92715	1.78614	4.66083	4.88009	4.90309	5.06095	5.14328
Dil.01g018140.1	turquoise	Sentrin-specific protease 1 OS=Mus musculus GN=Senp1 PE=2 SV=1	8.47911	1.8813	1.8973	2.3191	2.36578	2.55054	2.86806	0	0	0	0	0	0	3.12875	3.29143	3.77379	3.80286	4.18625
Dil.01g020820.1	turquoise	Putative disease resistance protein At3g14460 OS=Arabidopsis thaliana GN=At3g14460 PE=3 SV=1	8.29614	1.66335	1.6142	1.16155	1.02372	1.44427	1.19818	0.178627	0.312441	0.21949	0.220649	0.284308	0.247787	1.98306	1.77016	2.10191	1.96705	1.9761
Dil.12g003060.1	turquoise	LysM domain receptor-like kinase 3 OS=Medicago truncatula GN=LYK3 PE=1 SV=1	8.11196	1.99315	2.10792	1.75866	1.6398	1.70044	1.7458	0.307116	0.0866792	0.285031	0.228629	0.095627	0.482267	2.51111	2.94761	2.24524	2.43695	1.89146
Dil.01g022680.1	turquoise	2-alkenal reductase (NADP(+)-dependent) OS=Nicotiana tabacum GN=DBR PE=1 SV=1	8.09422	4.40327	4.67207	3.8515	4.15819	3.51083	3.31522	1.29037	1.35487	0	1.02399	0.704347	0.851128	3.78663	3.76086	3.88416	3.58467	3.38156
Dil.01g022720.1	turquoise	Probable disease resistance protein At4g27220 OS=Arabidopsis thaliana GN=At4g27220 PE=2 SV=1	8.00435	1.40777	1.35956	0.98564	1.02712	1.00708	1.09958	0.439789	0.358486	0.242036	0.387876	0.261715	0.473236	1.69081	1.60301	1.52336	1.59811	1.38239
Dil.10g007140.1	turquoise	Serine carboxypeptidase-like 35 OS=Arabidopsis thaliana GN=SCPL35 PE=2 SV=1	7.95905	5.11388	5.12727	4.90032	4.87494	4.51027	4.12363	1.86606	2.13812	2.55043	3.11442	2.42041	2.53123	4.47642	4.72602	5.27514	4.75987	5.07514
Dil.01g020270.1	turquoise	Putative disease resistance protein At1g59780 OS=Arabidopsis thaliana GN=At1g59780 PE=3 SV=1	7.44163	2.55636	2.41581	1.85502	1.82985	1.59997	1.29706	0	0	0	0	0	0	1.79196	1.51065	1.82366	1.3351	1.39201
Dil.01g020300.1	turquoise	Putative disease resistance protein At1g59780 OS=Arabidopsis thaliana GN=At1g59780 PE=3 SV=1	7.35501	2.55102	2.41226	1.84932	1.83421	1.60022	1.29129	0	0	0	0	0	0	1.78476	1.48675	1.80235	1.3188	1.38008
Dil.01g023770.1	turquoise	/	6.89792	2.69809	2.63505	2.84666	3.26939	3.0872	2.86314	0	0	0.0934948	0	0	0	2.06707	2.17548	1.9714	2.47762	2.26212
Dil.01g018130.1	turquoise	/	6.65815	3.42019	3.35677	3.54123	3.29962	3.24652	3.37943	0	0.114494	0.120941	0	0	0	2.53711	2.22137	2.40331	2.38745	2.34353
Dil.01g021930.1	turquoise	Protein TIC 22-like, chloroplastic OS=Arabidopsis thaliana GN=TIC22L PE=3 SV=1	6.64588	3.42982	3.83473	3.73936	3.81409	3.81582	3.27862	2.40801	2.29914	2.42744	2.57674	2.41107	2.88276	3.36798	3.59666	4.02249	3.79844	3.97878
Dil.01g020890.1	turquoise	2,3-dimethylmalate lyase OS=Eubacterium barkeri GN=Dml PE=1 SV=1	5.73582	1.82154	1.0189	0.921001	1.03438	0.995768	0.770337	0.179178	0.17655	0	0.0633727	0.0286653	0.0154043	1.58877	0.867461	1.22302	1.03405	1.0463
Dil.01g036680.1	turquoise	/	5.56829	1.34723	1.26939	1.75127	1.68361	1.71079	1.86155	0.536567	0.459372	0.494544	0.536663	0.66929	0	1.48046	1.28901	1.83072	1.64093	1.82282
Dil.10g008150.1	turquoise	1-aminocyclopropane-1-carboxylate oxidase homolog 5 OS=Arabidopsis thaliana GN=2A6 PE=2 SV=2	5.20358	3.06518	4.05434	4.04571	3.91072	3.72858	3.9888	2.99647	2.74267	2.69586	2.55674	2.33101	2.58648	4.36864	5.05587	5.48198	5.17247	5.36113
Dil.03g026070.1	turquoise	Aldose 1-epimerase OS=Acinetobacter calcoaceticus GN=mro PE=1 SV=1	5.14422	4.08718	3.33033	3.00809	3.00151	2.70581	2.35604	1.31298	1.04074	0.775712	0.958371	0.662738	0.987136	4.1309	2.7235	2.73669	2.66767	1.89952
Dil.13g018140.1	turquoise	Pentatricopeptide repeat-containing protein At1g62350 OS=Arabidopsis thaliana GN=At1g62350 PE=2 SV=1	4.97873	2.97822	3.05492	3.40443	3.34887	3.5481	3.44052	2.54764	2.56076	2.53776	2.71436	2.41764	2.44666	3.70709	3.96988	4.08765	4.63556	4.46748
Dil.01g031440.1	turquoise	1,2-dihydroxy-3-keto-5-methylthiopentene dioxygenase 1 OS=Vitis vinifera GN=VIT_05s0020g04070 PE=3 SV=1	4.73117	3.67133	4.03316	2.90589	2.34688	2.24446	2.27792	1.60087	1.40394	1.86344	0.978584	1.15614	0.654762	5.08949	5.43091	5.03468	4.55648	4.33733
Dil.13g013770.1	turquoise	Serine/threonine-protein kinase UCNL OS=Arabidopsis thaliana GN=UCNL PE=2 SV=1	4.52125	4.69649	4.0548	3.83529	4.09663	3.74185	4.30929	2.98521	3.38431	2.86528	2.53727	2.83028	3.28846	4.93945	4.12817	4.89155	4.49135	5.01823
Dil.01g024100.1	turquoise	/	3.90524	0.664269	0.565794	0.814024	1.01235	0.828635	0.728294	0	0	0	0	0	0	3.47242	3.19703	2.76003	3.20963	3.17036
Dil.03g026090.1	turquoise	3-dehydroquinate synthase OS=Methanosaeta thermophila (strain DSM 6194 / JCM 14653 / NBRC 101360 / PT) GN=aroB	3.88891	3.82953	3.14235	3.11432	3.02266	2.57919	2.44846	2.03972	1.34567	0.975131	1.43926	1.20676	1.46538	3.62103	2.5274	2.67463	2.74155	2.00484
Dil.01g031970.1	turquoise	/	3.60385	5.403	4.89248	5.14807	4.87208	4.56845	4.53986	4.65989	4.18061	4.21999	3.95486	4.14982	3.47129	5.54804	5.81205	5.43453	5.46601	5.24199
Dil.01g021460.1	turquoise	CLP protease regulatory subunit CLPX1, mitochondrial OS=Arabidopsis thaliana GN=CLPX1 PE=2 SV=1	2.95622	0	0	0	0.0229435	0	0	0	0	0	0	0	0	1.52663	1.47615	1.85043	1.84506	2.02537
Dil.01g018060.1	turquoise	Protein SUPPRESSOR OF MAX2 1 OS=Arabidopsis thaliana GN=SMAX1 PE=1 SV=1	2.77951	4.36945	4.66561	5.06444	5.24664	5.07467	4.92092	3.85955	3.81888	3.74187	3.89901	4.2471	4.38357	4.44624	4.46344	4.83427	4.90159	5.2559
Dil.15g007160.1	turquoise	/	2.69369	4.1222	5.49966	5.71769	5.81865	5.65918	5.70478	4.37161	3.81561	4.0681	4.32945	4.25618	4.24209	4.59793	5.54284	5.3454	5.88614	6.1162
Dil.13g014720.1	turquoise	/	2.66343	0.499766	0.483708	0.1657	0.0376362	0.0438396	0.0886455	0.623747	0.358552	0.549194	0.0351763	0.0275164	0.216224	2.68112	2.33072	2.91534	2.57082	2.52081
Dil.01g032260.1	turquoise	5	2.43451	5.36992	4.73246	4.73102	4.6692	4.67632	4.50128	4.54441	4.64261	4.47827	4.09625	4.33959	3.77395	5.92153	5.57839	5.59126	5.5394	5.05197
Dil.01g026550.1	turquoise	Enoyl-CoA delta isomerase 3 OS=Arabidopsis thaliana GN=ECI3 PE=1 SV=1	1.95927	6.17139	5.99207	5.6754	5.46205	5.22164	5.14435	3.30118	4.17131	4.36654	4.79961	5.09545	4.7095	5.89368	5.98713	5.64913	5.41315	5.35445
Dil.01g024360.1	turquoise	/	1.78342	0.0118186	0.172099	1.37738	1.47329	1.48958	1.96858	0.0502263	0.0364888	0.0351514	0.295018	0.141191	0.0621461	0.0254881	0.0772125	0.295378	1.31213	2.8547
Dil.01g024070.1	turquoise	/	1.42728	0	0.136569	1.39334	1.3396	1.618	1.93207	0.0180007	0.00437051	0.0224611	0.0982125	0.0110972	0.0864518	0	0	0.0388444	0.661402	2.29115
Dil.01g026800.1	turquoise	WAT1-related protein At2g39510 OS=Arabidopsis thaliana GN=At2g39510 PE=2 SV=1	1.30154	0	0	0.390663	1.40559	0.952745	1.41389	0	0	0	0	0	0	0	0	0.0961845	0.867736	2.39465
Dil.01g024020.1	turquoise	Nuclear pore complex protein NUP160 OS=Arabidopsis thaliana GN=NUP160 PE=1 SV=2	1.29658	2.40169	1.31366	1.41664	1.36982	0.902991	1.06961	0.0669071	1.18825	0.330306	0.624292	0.816071	1.22826	2.58116	2.24853	1.53359	2.09168	2.4669
Dil.10g008140.1	turquoise	1-aminocyclopropane-1-carboxylate oxidase homolog 4 OS=Arabidopsis thaliana GN=At1g03400 PE=2 SV=1	1.2464	0.629733	0.679179	0.419767	0.585253	0.57305	0.363729	1.77448	0.715606	0.548287	0.569651	0.37536	0.57852	1.84646	2.06992	2.34108	1.94331	1.96555
Dil.01g023890.1	turquoise	MLO-like protein 1 OS=Arabidopsis thaliana GN=MLO1 PE=1 SV=1	1.14044	0	0	0.0185312	0	0.101164	0	0	0	0	0	0	0	0.24256	1.24251	2.55988	2.32315	3.10336
Dil.02g002360.1	turquoise	Caffeic acid 3-O-methyltransferase OS=Prunus dulcis GN=COMT1 PE=2 SV=1	0.927945	5.41346	6.05419	6.56156	6.71617	6.90386	6.97647	6.24394	6.02524	6.13799	6.07839	6.15905	5.43924	6.00606	7.44723	7.32405	7.69948	7.74532
Dil.15g007020.1	turquoise	Putative disease resistance protein At1g58400 OS=Arabidopsis thaliana GN=At1g58400 PE=3 SV=1	0.901174	0.822345	1.97987	2.6823	3.49536	2.65076	1.84169	1.27983	1.30501	1.24084	1.13573	1.56125	1.52293	1.28812	2.23216	2.35381	2.7227	2.76592
Dil.09g011960.1	turquoise	2-hydroxyisoflavanone dehydratase OS=Glycine max GN=HIDH PE=1 SV=1	0.883864	1.73436	1.3471	1.92269	2.34429	2.9712	2.87511	0.669661	1.98322	1.68099	0.919425	0.940118	1.57929	1.80707	2.43679	2.56818	2.50423	2.8846
Dil.15g007120.1	turquoise	U-box domain-containing protein 33 OS=Arabidopsis thaliana GN=PUB33 PE=2 SV=2	0.878923	2.12178	1.42536	2.16029	2.82112	2.92596	2.27662	1.20284	1.32148	0.967727	0.399542	0.780858	0.59137	1.23187	1.97417	1.93568	1.65011	1.4733
Dil.13g013580.1	turquoise	UPF0481 protein At3g47200 OS=Arabidopsis thaliana GN=At3g47200 PE=2 SV=1	0.85273	3.38598	3.13874	4.70129	5.41381	5.66467	6.24817	2.14065	3.13878	2.87141	3.86445	3.51038	4.28967	5.68578	5.12916	5.85868	4.78482	5.55701
Dil.15g011400.1	turquoise	Deoxyribodipyrimidine photo-lyase OS=Arabidopsis thaliana GN=PHR1 PE=2 SV=1	0.612366	2.33926	2.46775	2.71883	2.82402	2.78308	1.94153	2.16367	2.04487	1.90527	1.20956	1.89923	1.10449	1.8206	2.75665	2.19867	3.01634	3.24978
Dil.15g007090.1	turquoise	Primary amine oxidase OS=Arthrobacter sp. (strain P1) GN=maoI PE=1 SV=1	0.427642	2.32089	2.30294	1.82349	1.2843	1.20294	1.43109	1.18756	1.91434	2.50747	2.29245	2.7641	2.21955	3.4385	3.07068	3.62769	3.28275	3.4614
Dil.01g032820.1	turquoise	Stem-specific protein TSJT1 OS=Nicotiana tabacum GN=TSJT1 PE=2 SV=1	0.33281	7.7038	7.81894	8.23509	8.59374	8.55027	8.76978	7.31866	7.50225	7.44156	7.78506	8.29797	8.14701	7.51446	7.72523	8.375	8.94941	8.36598
Dil.01g031540.1	turquoise	Protein IQ-DOMAIN 31 OS=Arabidopsis thaliana GN=IQD31 PE=1 SV=1	0.244779	1.97343	2.64802	2.66192	2.47748	2.1609	1.64026	3.18585	2.83166	2.79706	2.80319	2.91641	2.51115	2.94289	3.76477	3.44159	3.38201	3.73329
Dil.10g007930.1	turquoise	/	0.200688	3.82743	3.76521	4.03469	4.21062	4.55717	5.03377	3.82951	4.5485	4.0117	4.71811	4.86337	4.97848	4.72662	5.70159	5.44242	5.54396	5.55759
Dil.01g031660.1	turquoise	Homocysteine S-methyltransferase 3 OS=Arabidopsis thaliana GN=HMT3 PE=1 SV=2	0.097748	6.71178	6.60888	7.90409	7.81991	6.97281	6.75835	6.313	6.2496	6.86256	7.1876	6.54835	6.72931	6.45247	6.03658	7.25209	7.61676	7.64194
Dil.01g023990.1	turquoise	Methionine aminopeptidase 2B OS=Arabidopsis thaliana GN=MAP2B PE=2 SV=2	0.0814171	0	0	0	0	2.91965	3.37866	0	0	0	0	2.7947	0	0	0	0	2.26513	2.97982
